# Supplementary material for: Genetic Analysis of Mitochondrial Ribosomal Proteins and Cognitive Aging in Postmenopausal Women
Source: Front Genet. 2017 Sep 21;8:127. doi: 10.3389/fgene.2017.00127 (PMC5613226; doi:10.3389/fgene.2017.00127)
Supplement: Supplementary file 2 [file DataSheet1.XLSX]

## Sheet: SNP-level
Supplemental data 1:Information on SNPs/variants and results of SNP-level tests
Total marker in 78 MRP genes= 6959
1246 markers with imputation R-sq < 0.50 were removed; 5713 remain
2020 markers with MAF < 0.01 were removed; 3693 remain
3693 variants/SNPs pass QC and used for genetic association tests
Number of APOE markers after excluding R-sq <0.50 and MAF < 0.01 = 6
Survival analysis R codes ("survival" R package):
Survival curve created with survfit(Surv(time, event) ~ 1)
time = days from enrollment to end-of-follow up (including All Discovered Death)
event = All Discovered Death
R codes for deriving rate-of-change in cognitive function ("lme4" R package):
Mixed model for cognitive change: lmer(3MSE ~ year + 3MSE_at_Baseline + (1 + year|subject), REML=FALSE)
														Cognitive aging model 1				Cognitive aging model 2				Survival model 1					Survival model 2
														glm(CognitiveDecline ~ SNP +AGE + PC1 + PC2 + PC3)				glm(CognitiveDecline ~ SNP + age + PC1 + PC2 + PC3 + Baeline3MSE + income + BMI + HTarm + APOE-e4.status)				coxph(Surv(time, event) ~ SNP + age + PC1 + PC2 + PC3)					coxph(Surv(time, event) ~ SNP + age + PC1 + PC2 + PC3 + Baeline3MSE + Income + DepressionSymptom + Smoking + Alcohol + RecreationalEnergyExpenditure + HypertensionEver + CVDEver + CancerEver + HTarm + APOE-e4.status)
																		Note: for the 6 APOE SNPs, results reported here did not include APOE-e4.status in the regression model									Note: for the 6 APOE SNPs, results reported here did not include APOE-e4.status in the regression model
Index	WHI_snpID	Reference	Alternate	rsID	Chr	Bp (GRCh37/Hg1)	Gene Symbol	Count_Allele	Baseline_Allele	Imputed	R2	CAF	MAF	CogAging_Estimate_Model1	CogAging_StdError_Model1	CogAging_tvalue_Model1	CogAging_Pvalue_Model1	CogAging_Estimate_Model2	CogAging_StdError_Model2	CogAging_tvalue_Model2	CogAging_Pvalue_Model2	Survival_coef_Model1	Survival_exp_coef_Model1	Survival_se_coef_Model1	Survival_Z_Model1	Survival_P_Model1	Survival_coef_Model2	Survival_exp_coef_Model2	Survival_se_coef_Model2	Survival_Z_Model2	Survival_P_Model2
1	1:1337334	G	T	rs1171	1	1337334	MRPL20	3	4	1	0.77783	0.875077	0.124923	-0.0108954	0.0237151	-0.459428	0.64595	-0.00309236	0.02335	-0.132435	0.894646	0.0202656	1.02047	0.0665803	0.304378	0.76084	0.0282364	1.02864	0.0709101	0.3982	0.690482
2	1:1337837	A	G	rs1240709	1	1337837	MRPL20	3	1	1	0.76561	0.207007	0.207007	0.00062601	0.0195375	0.0320415	0.97444	-0.0024001	0.0192519	-0.124669	0.900792	0.0484874	1.04968	0.0543813	0.89162	0.372597	0.0172898	1.01744	0.0586729	0.294682	0.768237
3	1:1338280	A	G	rs112491004	1	1338280	MRPL20	1	3	1	0.75659	0.93048	0.06952	0.0166739	0.0316592	0.526669	0.598451	0.0123445	0.0313027	0.394358	0.693337	-0.14185	0.867752	0.0856127	-1.65688	0.0975443	-0.0781789	0.924799	0.0932359	-0.838506	0.401747
4	1:1338324	C	T	rs146480127	1	1338324	MRPL20	2	4	1	0.59357	0.974439	0.0255615	-0.0713767	0.0574537	-1.24234	0.214181	-0.0637436	0.0568604	-1.12105	0.262331	-0.408634	0.664557	0.145525	-2.808	0.00498508	-0.367661	0.692352	0.157973	-2.32737	0.0199455
5	1:1338620:CCTTT	CCTTT	C	rs35371925	1	1338620	MRPL20	7	6	1	0.74998	0.930165	0.0698351	0.0178259	0.0317502	0.561443	0.574525	0.0128332	0.031403	0.40866	0.68281	-0.137265	0.871739	0.08598	-1.59647	0.110383	-0.0729113	0.929683	0.093679	-0.77831	0.436386
6	1:1338858	G	A	rs191694597	1	1338858	MRPL20	3	1	1	0.7106	0.986485	0.0135155	0.0732145	0.0734732	0.996479	0.319074	0.0195773	0.0726872	0.269337	0.787684	0.133338	1.14264	0.222073	0.600423	0.548225	0.370303	1.44817	0.253853	1.45873	0.14464
7	1:1338973	A	G	rs17363048	1	1338973	MRPL20	1	3	1	0.76947	0.874142	0.125858	-0.0106931	0.0237693	-0.449869	0.652828	-0.00287897	0.0234029	-0.123017	0.902099	0.0200965	1.0203	0.0667281	0.30117	0.763285	0.0282136	1.02862	0.0710718	0.396974	0.691387
8	1:1339288	C	G	rs35299041	1	1339288	MRPL20	2	3	1	0.74213	0.959159	0.0408413	0.0668071	0.0409887	1.62989	0.103198	0.0575629	0.0404126	1.42438	0.154412	-0.009788	0.99026	0.113929	-0.0859128	0.931536	0.0834864	1.08707	0.126391	0.660539	0.508908
9	1:1339727	G	T	rs148311129	1	1339727	MRPL20	3	4	1	0.53508	0.974327	0.0256729	-0.0736336	0.0604272	-1.21855	0.223082	-0.0670305	0.0597403	-1.12203	0.261915	-0.448646	0.638492	0.151574	-2.95991	0.00307726	-0.399905	0.670384	0.164512	-2.43085	0.0150634
10	1:1340126	G	A	rs146035266	1	1340126	MRPL20	3	1	1	0.71116	0.992566	0.00743422	0.0971079	0.0996038	0.974941	0.329645	-0.0114485	0.0981852	-0.116601	0.907182	-0.138887	0.870326	0.270093	-0.51422	0.607098	-0.0480831	0.953055	0.306102	-0.157082	0.87518
11	1:1340211	T	C	rs139904601	1	1340211	MRPL20	4	2	1	0.64145	0.989334	0.0106662	-0.101576	0.0841791	-1.20667	0.227627	-0.0885875	0.0820199	-1.08007	0.280173	-0.603932	0.546658	0.199881	-3.02147	0.00251554	-0.527442	0.590113	0.21582	-2.44389	0.0145298
12	1:1340284:AGTGC	AGTGCAGCTACG	A	rs201938505	1	1340284	MRPL20	7	6	1	0.7288	0.961586	0.0384138	0.0727434	0.0425919	1.70791	0.0877247	0.0629819	0.0419797	1.50029	0.133616	-0.00741592	0.992612	0.118479	-0.0625929	0.950091	0.0889791	1.09306	0.131604	0.67611	0.498971
13	1:1340696	T	C	rs4970446	1	1340696	MRPL20	4	2	1	0.67558	0.926896	0.0731038	0.0192925	0.0327489	0.589104	0.555823	0.0138726	0.0323742	0.428509	0.668303	-0.147186	0.863133	0.08861	-1.66106	0.0967021	-0.0810497	0.922148	0.0965077	-0.839826	0.401006
14	1:36921371	G	T	rs1538634	1	36921371	MRPS15	3	4	1	0.99984	0.692401	0.307599	-0.00126595	0.0152471	-0.0830293	0.933832	0.00646989	0.0149122	0.433864	0.66441	0.0538076	1.05528	0.0435401	1.23582	0.216527	0.0510714	1.0524	0.0463148	1.1027	0.270157
15	1:36921533	A	G	rs2275480	1	36921533	MRPS15	1	3	1	1	0.901794	0.0982064	-0.000441706	0.023368	-0.0189022	0.98492	0.00320007	0.0229202	0.139618	0.888969	0.117602	1.1248	0.0683559	1.72044	0.085353	0.159146	1.17251	0.0733369	2.17007	0.0300013
16	1:36921812	C	T	rs143704525	1	36921812	MRPS15	2	4	1	0.53854	0.990542	0.00945832	-0.0152824	0.100751	-0.151685	0.879442	0.0191462	0.0988498	0.19369	0.846428	-0.450291	0.637443	0.251914	-1.78748	0.0738605	-0.578942	0.560491	0.261028	-2.21793	0.0265597
17	1:36922258	C	G	rs61772391	1	36922258	MRPS15	2	3	1	0.99766	0.818215	0.181785	-0.0214746	0.0181587	-1.18261	0.23703	-0.040861	0.0177164	-2.3064	0.0211383	-0.0219561	0.978283	0.0504043	-0.4356	0.663127	-0.0332031	0.967342	0.0537673	-0.617534	0.536883
18	1:36922410	A	C	rs79570375	1	36922410	MRPS15	1	2	1	0.80594	0.994619	0.00538078	-0.106452	0.101683	-1.04689	0.295207	-0.0763702	0.0987958	-0.77301	0.439561	0.368935	1.44619	0.332628	1.10915	0.267365	0.324777	1.38372	0.34318	0.946375	0.343958
19	1:36922605	T	C	rs61345371	1	36922605	MRPS15	4	2	1	0.99978	0.901807	0.0981927	-0.000529876	0.0233739	-0.0226696	0.981915	0.00308177	0.0229235	0.134437	0.893064	0.118291	1.12557	0.0683846	1.72979	0.0836669	0.159371	1.17277	0.0733518	2.17269	0.0298036
20	1:36922737	T	C	rs57581483	1	36922737	MRPS15	4	2	1	0.98046	0.902135	0.0978653	5.23759e-05	0.0236687	0.00221288	0.998234	0.00382959	0.0232033	0.165045	0.868917	0.119857	1.12734	0.0692213	1.73151	0.083361	0.16107	1.17477	0.074261	2.16897	0.0300852
21	1:36922826	G	A	rs59024564	1	36922826	MRPS15	3	1	1	0.99933	0.90184	0.0981599	-0.000497654	0.0233823	-0.0212834	0.983021	0.00303183	0.0229289	0.132228	0.894811	0.118277	1.12556	0.0684125	1.72888	0.0838307	0.159392	1.1728	0.0733698	2.17245	0.0298217
22	1:36922889	A	T	rs71651919	1	36922889	MRPS15	1	4	1	0.60678	0.944498	0.055502	-0.064543	0.0393874	-1.63867	0.101355	-0.0549907	0.0390449	-1.4084	0.15909	0.135801	1.14545	0.113524	1.19623	0.231606	0.150846	1.16282	0.123416	1.22226	0.22161
23	1:36922959	T	C	rs12048722	1	36922959	MRPS15	4	2	1	0.99994	0.682283	0.317717	0.0159095	0.0148261	1.07308	0.283298	0.0151962	0.0145331	1.04563	0.295796	-0.0586326	0.943053	0.0415589	-1.41083	0.158295	-0.0784561	0.924543	0.0443074	-1.77072	0.076607
24	1:36923009	G	A	rs12023003	1	36923009	MRPS15	3	1	1	0.99995	0.682283	0.317717	0.0159187	0.014826	1.0737	0.283019	0.0152056	0.014533	1.04628	0.295494	-0.058644	0.943042	0.0415587	-1.41111	0.158211	-0.0784631	0.924536	0.0443074	-1.77088	0.0765804
25	1:36923032	T	C	rs16823042	1	36923032	MRPS15	4	2	1	0.99954	0.818196	0.181804	-0.0223966	0.018128	-1.23547	0.216722	-0.0413109	0.0176844	-2.336	0.0195392	-0.0192922	0.980893	0.0503699	-0.38301	0.701712	-0.0304081	0.97005	0.0537213	-0.566035	0.57137
26	1:36923222	C	G	rs59433502	1	36923222	MRPS15	2	3	1	0.99922	0.901814	0.0981864	-0.000579106	0.0233822	-0.024767	0.980242	0.0029901	0.0229284	0.13041	0.896248	0.119209	1.12661	0.0684266	1.74214	0.0814832	0.159686	1.17314	0.0733733	2.17634	0.0295296
27	1:36923494	G	C	rs12023818	1	36923494	MRPS15	3	2	1	0.99203	0.684271	0.315729	0.0165498	0.014914	1.10968	0.267199	0.0157238	0.0146199	1.07551	0.282211	-0.0596876	0.942059	0.0417841	-1.42848	0.153155	-0.0799018	0.923207	0.0445373	-1.79404	0.0728063
28	1:36923643	G	C	rs16823045	1	36923643	MRPS15	3	2	1	0.99479	0.905045	0.0949545	-0.00453995	0.0237982	-0.190769	0.848716	-0.000552973	0.0233344	-0.0236978	0.981095	0.101544	1.10688	0.0692043	1.46731	0.142291	0.148852	1.1605	0.0742812	2.0039	0.0450803
29	1:36923974	C	T	rs4652915	1	36923974	MRPS15	2	4	1	0.99655	0.679795	0.320205	-0.00136556	0.0151397	-0.0901977	0.928134	0.00744454	0.0147996	0.503021	0.614976	0.0514742	1.05282	0.0432412	1.1904	0.23389	0.057885	1.05959	0.0459686	1.25923	0.207948
30	1:36924234	C	A	rs61772392	1	36924234	MRPS15	2	1	1	0.99674	0.818451	0.181549	-0.0222284	0.0181766	-1.22291	0.221429	-0.0409891	0.0177322	-2.31156	0.0208514	-0.0189755	0.981203	0.0505917	-0.375071	0.707608	-0.029009	0.971408	0.0539421	-0.53778	0.590729
31	1:36924628	G	T	rs115995862	1	36924628	MRPS15	3	4	1	0.94486	0.907185	0.0928154	-0.0029149	0.0246412	-0.118294	0.90584	0.000455033	0.0241549	0.0188381	0.984971	0.119756	1.12722	0.0722012	1.65865	0.0971866	0.167561	1.18242	0.07758	2.15985	0.0307841
32	1:36924630	G	C	rs114606309	1	36924630	MRPS15	3	2	1	0.92014	0.910458	0.0895425	-0.0019891	0.0254333	-0.0782086	0.937666	0.00111332	0.0249362	0.0446465	0.964391	0.148167	1.15971	0.0754118	1.96477	0.0494413	0.199085	1.22029	0.0811003	2.4548	0.0140962
33	1:36924631	T	C	rs115621074	1	36924631	MRPS15	4	2	1	0.91955	0.910512	0.0894878	-0.0017967	0.0254471	-0.0706054	0.943715	0.00128688	0.0249501	0.0515781	0.958867	0.147186	1.15857	0.075444	1.95093	0.0510648	0.198372	1.21942	0.0811271	2.4452	0.0144773
34	1:36924676	A	G	rs6425987	1	36924676	MRPS15	1	3	1	0.99748	0.682357	0.317643	0.0156219	0.014846	1.05226	0.292738	0.0150264	0.0145539	1.03246	0.301916	-0.0586222	0.943063	0.0416013	-1.40914	0.158793	-0.0780749	0.924895	0.044358	-1.76011	0.0783896
35	1:36925157	T	C	rs6672645	1	36925157	MRPS15	2	4	1	0.9436	0.944836	0.0551641	0.012274	0.03134	0.391639	0.695344	0.0327044	0.03082	1.06114	0.288689	-0.124402	0.883025	0.0844781	-1.47259	0.14086	-0.103516	0.901662	0.0907376	-1.14082	0.253944
36	1:36925932	C	T	rs16823046	1	36925932	MRPS15	2	4	1	0.99242	0.904981	0.0950186	-0.00395437	0.0238275	-0.165958	0.868198	-0.000104809	0.0233553	-0.00448758	0.99642	0.104226	1.10985	0.0693454	1.50299	0.132841	0.150235	1.16211	0.0743632	2.02029	0.0433537
37	1:36926409	G	C	rs3738838	1	36926409	MRPS15	3	2	1	0.99611	0.901703	0.098297	0.000196586	0.0234167	0.00839511	0.993302	0.00357491	0.0229524	0.155753	0.876235	0.122752	1.1306	0.0686005	1.78937	0.0735551	0.161475	1.17524	0.0734699	2.19784	0.0279605
38	1:36926445	C	T	rs3738839	1	36926445	MRPS15	2	4	1	0.99055	0.677794	0.322206	-0.00155359	0.0151601	-0.102479	0.918381	0.00722339	0.0148193	0.487431	0.625979	0.0516375	1.05299	0.043283	1.19302	0.232861	0.0581767	1.0599	0.0460214	1.26412	0.206186
39	1:36926461	C	T	rs3738840	1	36926461	MRPS15	2	4	1	0.99597	0.90169	0.0983099	0.00027886	0.0234177	0.0119081	0.990499	0.00363218	0.0229526	0.158247	0.87427	0.123098	1.13099	0.0686105	1.79415	0.0727894	0.161645	1.17544	0.0734732	2.20005	0.0278034
40	1:36926946	T	G	rs2275475	1	36926946	MRPS15	4	3	1	0.9958	0.901664	0.0983362	0.000443327	0.0234178	0.0189312	0.984897	0.0037444	0.0229513	0.163145	0.870412	0.123803	1.13179	0.0686261	1.80402	0.0712274	0.161965	1.17582	0.073475	2.20436	0.0274993
41	1:36927377	C	T	rs77582633	1	36927377	MRPS15	2	4	1	0.84942	0.992519	0.00748118	0.066838	0.0883502	0.756512	0.449384	0.0582883	0.0875305	0.66592	0.5055	0.13204	1.14115	0.254481	0.518859	0.603859	0.152261	1.16446	0.280391	0.543032	0.587108
42	1:36927400	G	A	rs138463990	1	36927400	MRPS15	3	1	1	0.62866	0.994624	0.00537638	0.226394	0.123139	1.83852	0.0660553	0.244737	0.118753	2.06089	0.0393763	0.057212	1.05888	0.355218	0.161061	0.872045	0.108411	1.11451	0.365238	0.296823	0.766602
43	1:36927488	C	A	rs77010973	1	36927488	MRPS15	2	1	1	0.94376	0.936416	0.0635841	0.0104002	0.0290401	0.358132	0.720262	0.0130579	0.0284181	0.459491	0.645906	0.0575643	1.05925	0.083552	0.688963	0.490846	0.113445	1.12013	0.0890037	1.27461	0.202447
44	1:36927530	A	C	rs78245381	1	36927530	MRPS15	1	2	1	0.99791	0.679256	0.320744	-0.0013708	0.0151365	-0.0905627	0.927844	0.00723683	0.0147957	0.489118	0.624784	0.0507961	1.05211	0.0432027	1.17576	0.23969	0.0572657	1.05894	0.045936	1.24664	0.212529
45	1:36927733	G	A	rs111308179	1	36927733	MRPS15	1	3	1	0.98227	0.923127	0.0768735	0.00871753	0.0266418	0.327212	0.743523	0.0236346	0.0261551	0.903632	0.366244	-0.0916607	0.912415	0.072539	-1.26361	0.206371	-0.0826853	0.920641	0.0773121	-1.0695	0.284844
46	1:36927846	C	T	rs16823052	1	36927846	MRPS15	2	4	1	0.99215	0.904874	0.0951259	-0.00313928	0.0238219	-0.131781	0.895163	0.000448509	0.0233437	0.0192133	0.984672	0.107676	1.11369	0.0694081	1.55135	0.120818	0.15187	1.16401	0.0743631	2.04227	0.0411245
47	1:36928350	G	A	rs78766420	1	36928350	MRPS15	3	1	1	0.91288	0.975775	0.0242245	-0.0502744	0.0471683	-1.06585	0.286551	-0.0308596	0.0462733	-0.666899	0.504874	0.284808	1.32951	0.145555	1.95671	0.0503819	0.236101	1.2663	0.15554	1.51794	0.12903
48	1:36928810	T	C	rs6667909	1	36928810	MRPS15	2	4	1	0.95792	0.73398	0.26602	-0.013172	0.0162087	-0.812651	0.416464	-0.0233278	0.0158378	-1.47292	0.140849	-0.0409452	0.959882	0.0451299	-0.907273	0.364262	-0.0420766	0.958796	0.0483144	-0.87089	0.383814
49	1:36928903	T	C	rs10796885	1	36928903	MRPS15	4	2	1	0.99958	0.67922	0.32078	-0.000998903	0.0151306	-0.0660188	0.947366	0.00760872	0.0147899	0.514453	0.606963	0.0503996	1.05169	0.0431897	1.16694	0.243236	0.0576997	1.0594	0.0459152	1.25666	0.208877
50	1:36929064	T	C	rs16823053	1	36929064	MRPS15	4	2	1	0.99733	0.901203	0.0987973	0.00109278	0.0233512	0.0467973	0.962677	0.00394709	0.0228795	0.172516	0.863041	0.127537	1.13603	0.0685333	1.86096	0.0627505	0.161624	1.17542	0.0733146	2.20452	0.0274876
51	1:36929096	T	C	rs61772393	1	36929096	MRPS15	4	2	1	0.93302	0.977316	0.0226845	-0.0537721	0.0481407	-1.11698	0.264066	-0.031919	0.0472093	-0.676116	0.499005	0.315814	1.37138	0.150573	2.09741	0.035957	0.268831	1.30843	0.160393	1.67607	0.0937237
52	1:36929133	A	G	rs16823055	1	36929133	MRPS15	1	3	1	0.99594	0.901044	0.0989557	0.00171318	0.0233492	0.073372	0.941514	0.00455189	0.022877	0.198972	0.842294	0.127226	1.13567	0.068518	1.85683	0.063336	0.161156	1.17487	0.0732945	2.19875	0.0278956
53	1:36929172	G	C	rs76179589	1	36929172	MRPS15	3	2	1	0.99758	0.901136	0.0988635	0.00213287	0.0233416	0.0913763	0.927198	0.00499961	0.0228693	0.218617	0.82696	0.126916	1.13532	0.0684864	1.85315	0.0638605	0.1608	1.17445	0.073262	2.19486	0.0281737
54	1:36929260	T	C	rs142790432	1	36929260	MRPS15	4	2	1	0.55402	0.988138	0.0118619	-0.104234	0.0866976	-1.20227	0.229324	-0.122385	0.0844548	-1.44911	0.147382	-0.0705632	0.931869	0.234624	-0.30075	0.763605	-0.0142375	0.985863	0.246773	-0.0576948	0.953992
55	1:36929673	C	T	rs2275473	1	36929673	MRPS15	2	4	1	0.97728	0.815796	0.184204	-0.0226272	0.0182555	-1.23947	0.215239	-0.041149	0.0178088	-2.3106	0.0209046	-0.0145705	0.985535	0.0507944	-0.286853	0.774225	-0.022811	0.977447	0.05416	-0.421177	0.673625
56	1:36929988	T	C	rs3806289	1	36929988	MRPS15	4	2	1	0.99933	0.907329	0.0926714	0.0169743	0.0239726	0.708069	0.478941	0.0202785	0.0234966	0.863038	0.388167	0.0967783	1.10162	0.0698427	1.38566	0.16585	0.135669	1.1453	0.0747012	1.81616	0.0693454
57	1:54666948	G	T	rs141115736	1	54666948	MRPL37	3	4	1	0.8519	0.98783	0.0121699	-0.0127851	0.0690835	-0.185068	0.853185	0.0103541	0.0668663	0.154847	0.876949	-0.078309	0.924679	0.189613	-0.412994	0.679611	-0.00256647	0.997437	0.200424	-0.0128052	0.989783
58	1:54667039	T	C	rs17390125	1	54667039	MRPL37	4	2	1	0.87334	0.951052	0.0489479	-0.0108728	0.0346649	-0.313655	0.753798	0.00262837	0.0339346	0.077454	0.938266	0.0286247	1.02904	0.0986158	0.290264	0.771614	-0.0235833	0.976693	0.102509	-0.230062	0.818044
59	1:54668278	A	G	rs1890566	1	54668278	MRPL37	1	3	1	0.95326	0.57488	0.42512	-0.00111413	0.0144571	-0.0770641	0.938576	-0.00749932	0.0141484	-0.530048	0.596107	0.00795394	1.00799	0.0408183	0.194862	0.845501	0.0654046	1.06759	0.043627	1.49917	0.133828
60	1:54668403	A	G	rs142037963	1	54668403	MRPL37	1	3	1	0.69574	0.978816	0.0211838	0.00132659	0.0591409	0.022431	0.982105	0.0119528	0.0579117	0.206396	0.836492	-0.0214689	0.97876	0.163197	-0.131552	0.895339	-0.0514626	0.949839	0.181132	-0.284116	0.776321
61	1:54668427	G	T	rs946445	1	54668427	MRPL37	3	4	1	0.91482	0.845957	0.154043	0.0239004	0.0199357	1.19887	0.230644	0.0278248	0.0194644	1.42952	0.152931	-0.0191489	0.981033	0.0557935	-0.34321	0.731441	-0.0662901	0.935859	0.0589095	-1.12529	0.260468
62	1:54668562	G	A	rs17110087	1	54668562	MRPL37	3	1	1	0.62011	0.992356	0.0076441	-0.0278751	0.104618	-0.266446	0.789909	-0.0234274	0.100449	-0.233228	0.815596	-0.00294748	0.997057	0.290651	-0.010141	0.991909	0.0148927	1.015	0.295468	0.050404	0.9598
63	1:54668612	T	C	rs114929491	1	54668612	MRPL37	4	2	1	0.76253	0.988382	0.0116181	-0.0568669	0.0749112	-0.759123	0.447821	-0.0546211	0.073819	-0.739932	0.459384	0.330847	1.39215	0.232822	1.42103	0.155308	0.0815423	1.08496	0.239197	0.340901	0.733178
64	1:54668779	A	G	rs12031348	1	54668779	MRPL37	1	3	1	0.9853	0.854754	0.145246	-0.00137531	0.0201739	-0.068173	0.945651	-0.00437568	0.0197282	-0.221798	0.824482	-0.0273395	0.973031	0.0562481	-0.486052	0.62693	-0.0567258	0.944853	0.059525	-0.952974	0.340603
65	1:54669050	A	G	rs11804121	1	54669050	MRPL37	1	3	1	0.91526	0.845918	0.154082	0.0238473	0.0199307	1.19651	0.231563	0.027784	0.0194596	1.42778	0.153432	-0.0189987	0.981181	0.05578	-0.340601	0.733404	-0.0660159	0.936116	0.0588974	-1.12086	0.262347
66	1:54669117	G	T	rs17259193	1	54669117	MRPL37	3	4	1	0.61415	0.992277	0.00772323	-0.0268072	0.104599	-0.256285	0.797743	-0.0223046	0.100431	-0.222088	0.824257	0.00645111	1.00647	0.29175	0.0221118	0.982359	0.0227355	1.023	0.296399	0.0767057	0.938858
67	1:54669970	G	A	rs34912156	1	54669970	MRPL37	3	1	1	0.61977	0.992346	0.00765359	-0.0286162	0.104591	-0.273602	0.784404	-0.0239962	0.100423	-0.23895	0.811156	-0.00300812	0.996996	0.290542	-0.0103535	0.991739	0.0151129	1.01523	0.295392	0.0511623	0.959196
68	1:54669984	A	G	rs6693202	1	54669984	MRPL37	1	3	1	0.9584	0.848262	0.151738	-0.00437977	0.0200303	-0.218658	0.826927	-0.00683667	0.019576	-0.349237	0.726929	-0.0239305	0.976354	0.0558974	-0.428115	0.668568	-0.051408	0.949891	0.0591325	-0.86937	0.384645
69	1:54669987	G	A	rs35830328	1	54669987	MRPL37	3	1	1	0.93793	0.992871	0.00712942	-0.0187735	0.0837572	-0.224142	0.822657	0.0242162	0.0818257	0.295949	0.767284	0.282087	1.32589	0.270549	1.04265	0.297111	0.273525	1.31459	0.291278	0.93905	0.347705
70	1:54670033	C	T	rs35070778	1	54670033	MRPL37	2	4	1	0.61964	0.992344	0.00765649	-0.0286964	0.104579	-0.2744	0.78379	-0.0240482	0.100412	-0.239496	0.810733	-0.00278901	0.997215	0.290511	-0.00960034	0.99234	0.0155084	1.01563	0.295384	0.0525024	0.958128
71	1:54670042	C	G	rs148767025	1	54670042	MRPL37	2	3	1	0.77136	0.992316	0.00768419	-0.0236902	0.0884353	-0.267882	0.788803	-0.010749	0.0878373	-0.122373	0.902609	-0.0889621	0.91488	0.233683	-0.380695	0.703429	0.0501463	1.05142	0.269451	0.186106	0.852362
72	1:54670047	C	T	rs6680918	1	54670047	MRPL37	4	2	1	0.88305	0.917034	0.0829662	0.0312153	0.0268297	1.16346	0.244707	0.032061	0.026334	1.21747	0.223495	0.0748	1.07767	0.0764733	0.978119	0.328016	0.0886007	1.09264	0.0829301	1.06838	0.28535
73	1:54670060	C	G	rs36086734	1	54670060	MRPL37	2	3	1	0.90003	0.843258	0.156742	0.0258344	0.0199449	1.29529	0.195291	0.0297775	0.0194736	1.52912	0.126312	-0.0218635	0.978374	0.0558337	-0.391583	0.695366	-0.0693778	0.932974	0.0589416	-1.17706	0.239171
74	1:54670159	C	T	rs17110095	1	54670159	MRPL37	2	4	1	0.61949	0.99234	0.00766001	-0.0286607	0.104561	-0.274106	0.784017	-0.0239685	0.100396	-0.238741	0.811318	-0.00274301	0.997261	0.290464	-0.00944354	0.992465	0.0154754	1.0156	0.295327	0.0524009	0.958209
75	1:54670658:CCTT_	CCTT	C	rs36006392	1	54670658	MRPL37	7	6	1	0.79376	0.758755	0.241245	-0.0112241	0.01822	-0.616035	0.537904	-0.00933786	0.0178496	-0.523143	0.600903	-0.0957489	0.908692	0.050761	-1.88627	0.0592586	-0.0411588	0.959677	0.0542338	-0.758914	0.447904
76	1:54671695	C	T	rs33973564	1	54671695	MRPL37	2	4	1	0.86277	0.659346	0.340654	-0.00303235	0.0158694	-0.191082	0.848471	-0.0026275	0.0155477	-0.168996	0.865808	-0.0262067	0.974134	0.0446685	-0.586692	0.557411	0.0348841	1.0355	0.0479706	0.727197	0.467105
77	1:54671763:G_GTT	G	GTTTA	rs201533443	1	54671763	MRPL37	7	5	1	0.66266	0.9864	0.0135997	-0.0738193	0.0734357	-1.00522	0.314846	-0.0823837	0.0718625	-1.14641	0.251693	0.057831	1.05954	0.208708	0.277091	0.78171	0.0587541	1.06051	0.219045	0.268228	0.788524
78	1:54671859	T	C	rs10749695	1	54671859	MRPL37	2	4	1	0.86098	0.904422	0.0955782	0.0270074	0.0252932	1.06777	0.285683	0.0225185	0.0247908	0.90834	0.363752	0.0809206	1.08428	0.0726584	1.11371	0.265402	0.0839117	1.08753	0.0785624	1.06809	0.28548
79	1:54672074	A	C	rs11206301	1	54672074	MRPL37	2	1	1	0.98092	0.924313	0.0756874	0.0294597	0.026445	1.114	0.265342	0.0300015	0.0259741	1.15505	0.248136	0.0598365	1.06166	0.0751825	0.795883	0.4261	0.0549527	1.05649	0.0814269	0.674872	0.499757
80	1:54672076	C	T	rs148874179	1	54672076	MRPL37	2	4	1	0.61881	0.992317	0.00768278	-0.0301773	0.104475	-0.288847	0.772712	-0.0250943	0.100317	-0.250151	0.802483	-0.00244459	0.997558	0.290207	-0.00842361	0.993279	0.0170418	1.01719	0.29521	0.0577278	0.953965
81	1:54672112	T	C	rs145079208	1	54672112	MRPL37	4	2	1	0.61878	0.992317	0.00768322	-0.0302224	0.104465	-0.289307	0.772361	-0.0251201	0.100307	-0.250431	0.802266	-0.00235357	0.997649	0.290173	-0.00811091	0.993528	0.0172185	1.01737	0.295208	0.0583269	0.953488
82	1:54672275	G	T	rs13374450	1	54672275	MRPL37	3	4	1	0.94799	0.656239	0.343761	-0.00701772	0.0150893	-0.465079	0.641898	0.00117268	0.0147454	0.0795289	0.936616	-0.0119644	0.988107	0.042648	-0.280539	0.779064	-0.0581654	0.943494	0.045196	-1.28696	0.198109
83	1:54672468	A	T	rs114178137	1	54672468	MRPL37	1	4	1	0.6187	0.992314	0.00768639	-0.0302864	0.104455	-0.289947	0.771871	-0.0251168	0.100298	-0.250421	0.802275	-0.0022551	0.997747	0.290143	-0.00777237	0.993799	0.0176003	1.01776	0.295195	0.0596225	0.952456
84	1:54672492	C	T	rs113452669	1	54672492	MRPL37	2	4	1	0.81588	0.983072	0.0169277	0.0563947	0.0622186	0.906396	0.364778	0.0223581	0.0612141	0.365245	0.714947	-0.221118	0.801622	0.161702	-1.36744	0.171487	-0.310285	0.733238	0.170045	-1.82472	0.0680431
85	1:54672542	G	A	rs112153779	1	54672542	MRPL37	3	1	1	0.82447	0.98325	0.01675	0.0553114	0.0622095	0.889115	0.373991	0.0217318	0.0612059	0.355061	0.722562	-0.226867	0.797027	0.161295	-1.40654	0.159565	-0.315153	0.729677	0.169662	-1.85754	0.0632347
86	1:54673097	C	T	rs10888838	1	54673097	MRPL37	2	4	1	0.99988	0.854736	0.145264	-0.00146036	0.0200402	-0.0728715	0.941912	-0.0043125	0.0195953	-0.220078	0.825821	-0.0287252	0.971683	0.0558499	-0.514328	0.607023	-0.0573501	0.944263	0.0590947	-0.970477	0.331809
87	1:54673879	C	G	rs34911851	1	54673879	MRPL37	2	3	1	0.80708	0.991076	0.00892404	0.091555	0.083408	1.09768	0.272408	0.0769029	0.0806366	0.953698	0.340293	-0.0410465	0.959785	0.248652	-0.165076	0.868884	0.0119815	1.01205	0.268044	0.0446997	0.964347
88	1:54673943	C	T	rs11206302	1	54673943	MRPL37	4	2	1	0.95061	0.916921	0.083079	0.0267229	0.0258744	1.03279	0.30176	0.027546	0.0253928	1.0848	0.278076	0.0553093	1.05687	0.0734189	0.753339	0.451246	0.0513188	1.05266	0.079282	0.647295	0.517441
89	1:54673965	C	T	rs11206303	1	54673965	MRPL37	4	2	1	0.95005	0.91685	0.0831504	0.026765	0.0258648	1.0348	0.300819	0.0275054	0.025383	1.08362	0.278599	0.0525659	1.05397	0.0733207	0.716932	0.473416	0.048787	1.05	0.0791899	0.616076	0.537845
90	1:54674389	T	C	rs7547103	1	54674389	MRPL37	4	2	1	0.97287	0.576296	0.423704	-0.00120134	0.0143221	-0.0838798	0.933156	-0.00775361	0.0140163	-0.553187	0.580166	0.0074554	1.00748	0.0404425	0.184346	0.853742	0.0651119	1.06728	0.0432036	1.50709	0.131787
91	1:54674473	A	G	rs7544763	1	54674473	MRPL37	3	1	1	0.98653	0.924327	0.075673	0.0297657	0.0263625	1.12909	0.258922	0.0305106	0.0258949	1.17825	0.238767	0.0607039	1.06258	0.0749676	0.809735	0.418093	0.0550468	1.05659	0.081178	0.6781	0.497708
92	1:54674529	T	A	rs7547210	1	54674529	MRPL37	1	4	1	0.98674	0.924325	0.075675	0.0297805	0.026359	1.1298	0.258622	0.0305333	0.0258916	1.17928	0.238357	0.06077	1.06265	0.074959	0.810709	0.417533	0.0550838	1.05663	0.0811681	0.678638	0.497367
93	1:54674962	A	G	rs35323639	1	54674962	MRPL37	1	3	1	0.71334	0.993548	0.00645173	0.0443595	0.100227	0.44259	0.658085	0.0529621	0.0999565	0.529851	0.596244	0.81073	2.24955	0.387931	2.08988	0.0366284	0.869635	2.38604	0.461985	1.88239	0.0597836
94	1:54674983	C	G	rs10888839	1	54674983	MRPL37	3	2	1	0.94122	0.9126	0.0874	0.0266704	0.0253613	1.05162	0.293035	0.0280631	0.0248652	1.12861	0.259129	0.0546118	1.05613	0.071853	0.760049	0.447225	0.0524825	1.05388	0.0774845	0.677329	0.498197
95	1:54675001	G	C	rs35465247	1	54675001	MRPL37	3	2	1	0.92939	0.846488	0.153512	0.0237764	0.0198142	1.19997	0.230219	0.0275609	0.0193433	1.42483	0.154283	-0.0203038	0.979901	0.0554388	-0.366238	0.714188	-0.0661946	0.935949	0.0585369	-1.13082	0.258132
96	1:54676025	C	G	rs3737833	1	54676025	MRPL37	2	3	1	0.93404	0.847376	0.152624	0.0243907	0.019825	1.2303	0.218653	0.0277606	0.0193556	1.43425	0.151579	-0.0233434	0.976927	0.0554104	-0.421282	0.673549	-0.0682043	0.93407	0.0585258	-1.16537	0.243869
97	1:54676075	T	C	rs35662692	1	54676075	MRPL37	4	2	1	0.71521	0.992127	0.00787313	-0.0231322	0.0937443	-0.246759	0.805107	0.00991147	0.0918199	0.107945	0.914045	-0.0992114	0.905551	0.254725	-0.389484	0.696918	-0.0986292	0.906079	0.262024	-0.376413	0.70661
98	1:54676110	C	T	rs34484539	1	54676110	MRPL37	2	4	1	0.67394	0.950173	0.0498272	0.0408911	0.0380069	1.07588	0.282039	0.0554473	0.0375363	1.47716	0.139709	0.110252	1.11656	0.112051	0.983937	0.325146	0.150549	1.16247	0.123293	1.22106	0.222063
99	1:54677182	G	A	rs3766460	1	54677182	MRPL37	3	1	1	0.96492	0.571038	0.428962	-0.000214303	0.0143723	-0.0149108	0.988104	-0.00618451	0.0140675	-0.439632	0.660227	0.0101777	1.01023	0.0405912	0.250738	0.802017	0.0691438	1.07159	0.043363	1.59453	0.110817
100	1:54677343	C	T	rs34866797	1	54677343	MRPL37	2	4	1	0.62622	0.992608	0.0073923	-0.0331135	0.105844	-0.312851	0.754409	-0.0279969	0.101621	-0.275502	0.782945	-0.0419385	0.958929	0.289514	-0.144858	0.884823	-0.0144216	0.985682	0.295264	-0.0488429	0.961044
101	1:54677366	A	T	rs34078578	1	54677366	MRPL37	1	4	1	0.62616	0.992607	0.00739344	-0.0331765	0.10584	-0.313458	0.753948	-0.0280604	0.101617	-0.276137	0.782457	-0.0418515	0.959012	0.289512	-0.144559	0.885059	-0.0142241	0.985877	0.295274	-0.0481727	0.961579
102	1:54677401	G	A	rs3766459	1	54677401	MRPL37	1	3	1	0.99198	0.924328	0.0756718	0.0300977	0.0262783	1.14535	0.25213	0.0310516	0.0258143	1.20288	0.229091	0.0622419	1.06422	0.0747674	0.832474	0.405142	0.055983	1.05758	0.0809474	0.691598	0.48919
103	1:54677696	G	T	rs3766458	1	54677696	MRPL37	3	4	1	0.99305	0.810023	0.189977	-0.029086	0.017877	-1.627	0.10381	-0.0207422	0.0175114	-1.1845	0.236285	-0.00134953	0.998651	0.0504908	-0.0267282	0.978677	-0.029037	0.97138	0.0532385	-0.545414	0.585469
104	1:54677786	G	A	rs17392549	1	54677786	MRPL37	3	1	1	0.72787	0.892163	0.107837	-0.026823	0.0264539	-1.01395	0.310663	-0.0193921	0.0260348	-0.744851	0.456404	-0.0626947	0.93923	0.0741146	-0.845916	0.397599	-0.0103966	0.989657	0.0799129	-0.130099	0.896488
105	1:54677862	A	G	rs3766457	1	54677862	MRPL37	1	3	1	0.99375	0.810072	0.189928	-0.0289875	0.0178725	-1.6219	0.104898	-0.0206586	0.0175069	-1.18003	0.238058	-0.0008595	0.999141	0.0504878	-0.0170239	0.986418	-0.0284768	0.971925	0.0532355	-0.534921	0.592705
106	1:54678927	G	A	rs3766456	1	54678927	MRPL37	3	1	1	0.5997	0.991986	0.0080138	-0.0258249	0.103957	-0.24842	0.803821	-0.0169199	0.0999778	-0.169236	0.865619	-0.138797	0.870405	0.274291	-0.50602	0.612843	-0.0942221	0.910081	0.282505	-0.333524	0.738739
107	1:54679319	C	T	rs11206304	1	54679319	MRPL37	2	4	1	0.99883	0.856405	0.143595	-0.00286574	0.0200997	-0.142576	0.886632	-0.00591254	0.0196582	-0.300767	0.763607	-0.0316433	0.968852	0.0559805	-0.565255	0.5719	-0.0595766	0.942163	0.0592634	-1.00528	0.31476
108	1:54679518	C	T	rs11809523	1	54679518	MRPL37	2	4	1	0.93917	0.847589	0.152411	0.0243752	0.019788	1.23182	0.218084	0.0276944	0.0193188	1.43354	0.151779	-0.0236576	0.97662	0.055302	-0.427789	0.668804	-0.0679742	0.934285	0.0584159	-1.16363	0.244575
109	1:54679756	T	A	rs12033727	1	54679756	MRPL37	4	1	1	0.99888	0.85639	0.14361	-0.00289887	0.0200993	-0.144227	0.885328	-0.0059367	0.0196578	-0.302001	0.762666	-0.0315699	0.968923	0.0559821	-0.563928	0.572803	-0.0595318	0.942206	0.0592658	-1.00449	0.315143
110	1:54679912	T	C	rs4927071	1	54679912	MRPL37	2	4	1	0.99944	0.780461	0.219539	0.0104955	0.0169883	0.617808	0.536735	0.00869035	0.0166645	0.521488	0.602055	0.00414994	1.00416	0.0477684	0.0868763	0.93077	-0.0205873	0.979623	0.0512533	-0.401677	0.687922
111	1:54680058	A	G	rs4927072	1	54680058	MRPL37	1	3	1	0.99966	0.810076	0.189924	-0.0284683	0.0178237	-1.59722	0.11029	-0.0201029	0.0174587	-1.15146	0.249612	-0.00224436	0.997758	0.0503449	-0.0445797	0.964442	-0.0302994	0.970155	0.0530613	-0.571026	0.567982
112	1:54680135	C	T	rs35610249	1	54680135	MRPL37	2	4	1	0.62452	0.992566	0.00743388	-0.0342916	0.105742	-0.324295	0.745731	-0.0290193	0.101523	-0.285838	0.775017	-0.0410611	0.95977	0.289242	-0.141961	0.887111	-0.0132265	0.986861	0.295025	-0.0448319	0.964241
113	1:54681600	C	G	rs34713020	1	54681600	MRPL37	2	3	1	0.62402	0.992559	0.00744083	-0.0343799	0.105741	-0.325132	0.745097	-0.0290394	0.101523	-0.286037	0.774864	-0.0409504	0.959877	0.28926	-0.141569	0.88742	-0.013161	0.986925	0.29505	-0.044606	0.964421
114	1:54681754	G	A	rs144618687	1	54681754	MRPL37	3	1	1	0.72185	0.992685	0.00731458	0.000367931	0.0948412	0.00387944	0.996905	0.0258883	0.0934457	0.277041	0.781763	-0.138512	0.870653	0.262054	-0.528563	0.597109	-0.264799	0.76736	0.263274	-1.00579	0.314515
115	1:54681768	A	G	rs2236555	1	54681768	MRPL37	1	3	1	0.62378	0.992556	0.00744408	-0.0344385	0.105732	-0.325713	0.744657	-0.0290706	0.101514	-0.286369	0.77461	-0.0411166	0.959717	0.289214	-0.142167	0.886948	-0.0133127	0.986776	0.295006	-0.0451269	0.964006
116	1:54681920	G	C	rs13571	1	54681920	MRPL37	2	3	1	0.98261	0.770857	0.229143	0.010463	0.0168947	0.619307	0.535747	0.00905014	0.0165672	0.546269	0.584911	0.00449855	1.00451	0.0475282	0.0946501	0.924593	-0.0195839	0.980607	0.0510076	-0.383941	0.701022
117	1:54682489	C	G	rs747753	1	54682489	MRPL37	2	3	1	0.96665	0.858348	0.141652	0.000243655	0.0205935	0.0118316	0.99056	-0.00363885	0.020143	-0.180651	0.85665	-0.0263152	0.974028	0.0574353	-0.45817	0.64683	-0.0575015	0.94412	0.0608475	-0.945011	0.344653
118	1:54682493	C	G	rs34001789	1	54682493	MRPL37	2	3	1	0.62134	0.992518	0.00748224	-0.0352781	0.1057	-0.333756	0.73858	-0.030369	0.101484	-0.29925	0.764764	-0.0358526	0.964782	0.289731	-0.123744	0.901518	-0.00817104	0.991862	0.295527	-0.0276491	0.977942
119	1:54683014	C	G	rs1410896	1	54683014	MRPL37	2	3	1	0.99769	0.854403	0.145597	-0.00147611	0.0200561	-0.0735987	0.941333	-0.00436039	0.0196117	-0.222336	0.824064	-0.0290726	0.971346	0.0559008	-0.520074	0.603012	-0.058034	0.943618	0.0591656	-0.980875	0.326654
120	1:54683164	A	C	rs35962924	1	54683164	MRPL37	1	2	1	0.61986	0.992477	0.00752251	-0.0354661	0.105526	-0.336088	0.736821	-0.0303029	0.101325	-0.299068	0.764903	-0.0354853	0.965137	0.289294	-0.122662	0.902375	-0.00830583	0.991729	0.295055	-0.0281501	0.977542
121	1:54683413	A	T	rs10888840	1	54683413	MRPL37	1	4	1	0.99741	0.854268	0.145732	-0.00174378	0.0200483	-0.0869786	0.930693	-0.00465608	0.0196038	-0.237509	0.812274	-0.0294803	0.97095	0.0558885	-0.527485	0.597857	-0.0591809	0.942536	0.0591337	-1.0008	0.316924
122	1:54683856	C	G	rs15921	1	54683856	MRPL37	2	3	1	0.98192	0.770959	0.229041	0.0103889	0.0168981	0.614797	0.538722	0.00901745	0.0165704	0.544189	0.586341	0.00382909	1.00384	0.0475347	0.0805535	0.935797	-0.0208118	0.979403	0.0510057	-0.408029	0.683252
123	1:54683925	G	A	rs6621	1	54683925	MRPL37	3	1	1	0.99808	0.854411	0.145589	-0.0015647	0.0200483	-0.0780469	0.937794	-0.004416	0.019604	-0.22526	0.821788	-0.0308884	0.969584	0.0558575	-0.552986	0.580273	-0.0602952	0.941487	0.0591117	-1.02002	0.307718
124	1:150266338	T	A	rs3818978	1	150266338	MRPS21	4	1	1	0.99339	0.621421	0.378579	-0.0303079	0.0147133	-2.05989	0.039469	-0.0224961	0.0144465	-1.5572	0.119501	0.00885633	1.0089	0.0410998	0.215484	0.82939	0.0219759	1.02222	0.0440576	0.4988	0.61792
125	1:150266559	A	C	rs1050818	1	150266559	MRPS21	1	2	1	0.9762	0.773729	0.226271	0.033343	0.0169087	1.97195	0.04868	0.0260767	0.0165758	1.57318	0.115755	-0.00473607	0.995275	0.0480412	-0.0985835	0.921469	-0.00432055	0.995689	0.0508268	-0.0850053	0.932257
126	1:150267798	T	C	rs11205357	1	150267798	MRPS21	2	4	1	0.99418	0.602689	0.397311	0.00209899	0.0143047	0.146735	0.883348	0.000329671	0.0139904	0.023564	0.981202	-0.00668724	0.993335	0.0402068	-0.166321	0.867904	-0.0175977	0.982556	0.0427004	-0.412119	0.680252
127	1:150268390:TTTA_	TTTA	T	rs140449835	1	150268390	MRPS21	6	7	1	0.94693	0.376301	0.376301	0.0285052	0.015089	1.88914	0.0589401	0.0219141	0.0148064	1.48005	0.138937	-0.0141093	0.98599	0.0422656	-0.333825	0.738512	-0.0210064	0.979213	0.0452498	-0.464233	0.642481
128	1:150268461	G	A	rs11811885	1	150268461	MRPS21	3	1	1	0.9971	0.621814	0.378186	-0.0291731	0.0146999	-1.98457	0.0472557	-0.0214755	0.0144335	-1.4879	0.136855	0.0113702	1.01144	0.0410531	0.276963	0.781809	0.0220565	1.0223	0.0439898	0.5014	0.616089
129	1:150268622	T	C	rs12747669	1	150268622	MRPS21	2	4	1	0.93747	0.36245	0.36245	0.0323212	0.0153246	2.1091	0.0349942	0.0235983	0.015051	1.56789	0.116984	-0.0143537	0.985749	0.0427774	-0.335544	0.737215	-0.0263472	0.973997	0.0459146	-0.57383	0.566083
130	1:150269179:TTA_T	TTA	T	rs67441433	1	150269179	MRPS21	7	6	1	0.90476	0.908437	0.0915633	0.020679	0.0256698	0.805575	0.420532	0.0178571	0.0250683	0.712339	0.476295	0.0580125	1.05973	0.0726767	0.798227	0.424739	0.0683753	1.07077	0.0773683	0.883764	0.376824
131	1:150269181:A_AT	A	AT	rs66947892	1	150269181	MRPS21	5	7	1	0.99768	0.379282	0.379282	0.0283542	0.0147017	1.92863	0.0538427	0.0208054	0.0144344	1.44138	0.149555	-0.0116934	0.988375	0.0410598	-0.284789	0.775806	-0.0225152	0.977736	0.0439886	-0.511842	0.608761
132	1:150269437	G	T	rs1776275	1	150269437	MRPS21	3	4	1	0.99756	0.621921	0.378079	-0.0285459	0.0146968	-1.94231	0.0521647	-0.0207464	0.0144319	-1.43754	0.150641	0.0112194	1.01128	0.0410557	0.273273	0.784643	0.0227478	1.02301	0.0439941	0.517065	0.605111
133	1:150269452	C	T	rs1776274	1	150269452	MRPS21	4	2	1	0.99496	0.603	0.397	0.00211754	0.0143097	0.147979	0.882366	0.000357591	0.0139961	0.0255493	0.979618	-0.00747016	0.992558	0.0402017	-0.185817	0.852588	-0.0183442	0.981823	0.0426916	-0.429692	0.66742
134	1:150269545	T	G	rs500812	1	150269545	MRPS21	3	4	1	0.98636	0.600385	0.399615	0.00115521	0.0143584	0.080455	0.935879	-0.000688052	0.0140398	-0.0490071	0.960916	-0.0074223	0.992605	0.0403409	-0.18399	0.854022	-0.0172011	0.982946	0.0428432	-0.401491	0.688059
135	1:150269932	C	T	rs494952	1	150269932	MRPS21	4	2	1	0.9514	0.367008	0.367008	0.0322212	0.015151	2.12666	0.033505	0.0240581	0.0148727	1.61761	0.105824	-0.0071611	0.992864	0.0423049	-0.169274	0.865581	-0.0203941	0.979812	0.0454041	-0.449169	0.65331
136	1:150269952	A	G	rs497128	1	150269952	MRPS21	3	1	1	0.98196	0.374906	0.374906	0.029422	0.0148506	1.9812	0.0476322	0.0218362	0.0145765	1.49804	0.134199	-0.011194	0.988868	0.0414639	-0.269969	0.787184	-0.022043	0.978198	0.0444541	-0.49586	0.619993
137	1:150270025	A	G	rs496203	1	150270025	MRPS21	3	1	1	0.94662	0.363781	0.363781	0.031039	0.0152054	2.04131	0.0412812	0.0230388	0.0149236	1.54378	0.122718	-0.00788172	0.992149	0.0424775	-0.18555	0.852797	-0.0223787	0.97787	0.0455785	-0.490993	0.623431
138	1:150270026	T	C	rs494041	1	150270026	MRPS21	2	4	1	0.94141	0.362213	0.362213	0.0323231	0.01526	2.11817	0.0342186	0.0242186	0.0149778	1.61696	0.105964	-0.00838623	0.991649	0.0426269	-0.196735	0.844035	-0.0225698	0.977683	0.0457435	-0.493398	0.621731
139	1:150270209	A	G	rs1776273	1	150270209	MRPS21	3	1	1	1	0.379632	0.379632	0.0286747	0.0146825	1.95299	0.0508857	0.0211394	0.0144153	1.46646	0.1426	-0.0122858	0.987789	0.0410132	-0.299556	0.764515	-0.0230487	0.977215	0.0439341	-0.52462	0.599847
140	1:150270791	T	C	rs7511649	1	150270791	MRPS21	4	2	1	0.93115	0.793099	0.206901	0.0147806	0.0179512	0.823379	0.410338	0.00356708	0.0176261	0.202375	0.839634	0.0131961	1.01328	0.0504528	0.261554	0.793665	-0.000526181	0.999474	0.0542945	-0.00969125	0.992268
141	1:150271035:C_CT	C	CT	rs71083898	1	150271035	MRPS21	7	5	1	0.97031	0.902143	0.0978568	0.0190135	0.0241439	0.787507	0.431029	0.0126534	0.0235752	0.536723	0.591488	-0.0335473	0.967009	0.0674443	-0.497408	0.618901	-0.0428438	0.958061	0.0709287	-0.604041	0.545817
142	1:150271080	G	A	rs573351	1	150271080	MRPS21	1	3	1	0.94541	0.365304	0.365304	0.0328352	0.0151964	2.16072	0.030772	0.0245649	0.0149128	1.64723	0.0995867	-0.0121947	0.987879	0.0424832	-0.287047	0.774076	-0.0240236	0.976263	0.0455733	-0.527142	0.598095
143	1:150271499	T	C	rs185392672	1	150271499	MRPS21	4	2	1	0.66792	0.994346	0.00565412	-0.0121083	0.116081	-0.104309	0.916929	-0.0661778	0.111429	-0.593898	0.552613	0.294344	1.34225	0.337175	0.872973	0.382678	0.287805	1.3335	0.370317	0.777186	0.437049
144	1:150271740:ACT_A	ACT	A	rs72293519	1	150271740	MRPS21	7	6	1	0.98675	0.778242	0.221758	0.0351396	0.0169278	2.07585	0.0379672	0.0275363	0.0165935	1.65946	0.0971005	-0.00443956	0.99557	0.0480717	-0.0923528	0.926418	-0.0031766	0.996828	0.0508674	-0.0624487	0.950206
145	1:150271743:CTT_C	CTT	C	rs200663606	1	150271743	MRPS21	7	6	1	0.98744	0.77811	0.22189	0.0350891	0.0169149	2.07445	0.0380976	0.0274741	0.0165807	1.657	0.0975964	-0.00413284	0.995876	0.0480468	-0.0860168	0.931453	-0.00270586	0.997298	0.0508354	-0.0532279	0.95755
146	1:150272007	T	C	rs1614039	1	150272007	MRPS21	2	4	1	0.98444	0.598975	0.401025	0.00179972	0.0143779	0.125173	0.900392	0.000308595	0.0140606	0.0219476	0.982491	-0.00711779	0.992907	0.0404339	-0.176035	0.860266	-0.0179269	0.982233	0.0429158	-0.417724	0.676149
147	1:150272047	A	G	rs1694347	1	150272047	MRPS21	3	1	1	0.90661	0.808907	0.191093	-0.0130799	0.0186747	-0.700411	0.483708	-0.00371661	0.0182038	-0.204167	0.838233	-0.0227345	0.977522	0.0528037	-0.430547	0.666798	-0.0269041	0.973455	0.0552938	-0.486566	0.626566
148	1:150272310:GC_G	GC	G	rs11323710	1	150272310	MRPS21	6	7	1	0.99726	0.378943	0.378943	0.0287593	0.0147074	1.95542	0.0505983	0.0211477	0.0144401	1.46452	0.14313	-0.0113373	0.988727	0.0410808	-0.275975	0.782567	-0.0221621	0.978082	0.0439812	-0.503898	0.614333
149	1:150272626	G	A	rs12144315	1	150272626	MRPS21	3	1	1	0.97691	0.869905	0.130095	0.0386391	0.0207315	1.86378	0.062421	0.0310343	0.0203069	1.52826	0.126525	0.00517647	1.00519	0.0597212	0.0866774	0.930928	0.0166558	1.0168	0.0629211	0.264709	0.791233
150	1:150272717	C	T	rs140621199	1	150272717	MRPS21	2	4	1	0.58669	0.97191	0.0280898	0.00743203	0.0566068	0.131292	0.89555	0.0278203	0.0558216	0.498378	0.618244	-0.200311	0.818477	0.151161	-1.32514	0.185123	-0.155765	0.85576	0.160502	-0.97049	0.331802
151	1:150272811	T	C	rs12120683	1	150272811	MRPS21	4	2	1	0.99692	0.872283	0.127717	0.0376387	0.0206898	1.81919	0.0689526	0.0302796	0.0202677	1.49398	0.135257	0.00375314	1.00376	0.0595487	0.0630264	0.949745	0.0144134	1.01452	0.0627097	0.229844	0.818213
152	1:150273454	T	A	rs138496123	1	150273454	MRPS21	4	1	1	0.66509	0.98282	0.01718	-0.038811	0.0663626	-0.584831	0.558692	-0.0339501	0.0644036	-0.527146	0.598121	-0.203042	0.816244	0.182934	-1.10992	0.267035	-0.306036	0.73636	0.192369	-1.59088	0.111637
153	1:150273579	G	A	rs2762860	1	150273579	MRPS21	1	3	1	0.97596	0.367756	0.367756	0.0265208	0.0149726	1.7713	0.0765827	0.019485	0.0147026	1.32528	0.185153	-0.0167128	0.983426	0.0418075	-0.399757	0.689336	-0.0327634	0.967768	0.0447458	-0.732211	0.46404
154	1:150273976	A	G	rs12745672	1	150273976	MRPS21	1	3	1	0.9973	0.905125	0.094875	0.0210061	0.0241022	0.871543	0.383507	0.0156248	0.023532	0.66398	0.50674	-0.0230666	0.977197	0.0676358	-0.341041	0.733072	-0.0311863	0.969295	0.071179	-0.438138	0.661286
155	1:150274305	G	C	rs1694370	1	150274305	MRPS21	2	3	1	0.9913	0.600613	0.399387	0.0011981	0.0143327	0.0835916	0.933385	-0.000671809	0.0140184	-0.0479235	0.96178	-0.00485526	0.995157	0.0402882	-0.120513	0.904077	-0.0177708	0.982386	0.0427534	-0.415658	0.67766
156	1:150274489	C	A	rs72696807	1	150274489	MRPS21	2	1	1	0.99716	0.872263	0.127737	0.0376223	0.0206878	1.81858	0.0690456	0.0302601	0.0202656	1.49317	0.135469	0.00389442	1.0039	0.0595424	0.0654059	0.947851	0.0145513	1.01466	0.0627027	0.232067	0.816486
157	1:150274609	A	G	rs72696808	1	150274609	MRPS21	1	3	1	0.99722	0.87226	0.12774	0.0376211	0.0206874	1.81855	0.0690495	0.0302565	0.0202652	1.49303	0.135508	0.00393548	1.00394	0.0595414	0.0660966	0.947301	0.0145932	1.0147	0.0627016	0.232741	0.815963
158	1:150274610	G	A	rs543179	1	150274610	MRPS21	1	3	1	0.99973	0.379416	0.379416	0.02812	0.0146917	1.914	0.0556867	0.0204245	0.0144269	1.41573	0.156931	-0.0115861	0.988481	0.0410541	-0.282216	0.777778	-0.0238357	0.976446	0.0439632	-0.542175	0.587698
159	1:150276022	A	G	rs509345	1	150276022	MRPS21	3	1	1	1	0.475118	0.475118	0.0193643	0.0141503	1.36847	0.171236	0.0139945	0.0138416	1.01105	0.312054	-0.00526544	0.994748	0.0397118	-0.132591	0.894517	-0.0119323	0.988139	0.0425193	-0.280633	0.778992
160	1:150276429	G	A	rs471738	1	150276429	MRPS21	1	3	1	0.99967	0.379644	0.379644	0.0285802	0.0146897	1.94559	0.0517689	0.0209072	0.0144235	1.44952	0.147269	-0.0110111	0.989049	0.0410352	-0.268334	0.788443	-0.0224165	0.977833	0.0439348	-0.510223	0.609895
161	1:150276461	G	A	rs471657	1	150276461	MRPS21	3	1	1	0.99831	0.621926	0.378074	-0.0287462	0.0146951	-1.95617	0.0505098	-0.0208713	0.0144309	-1.44629	0.148173	0.0111745	1.01124	0.0410612	0.272142	0.785513	0.0234563	1.02373	0.0439722	0.533435	0.593732
162	1:150276554	C	G	rs12749958	1	150276554	MRPS21	2	3	1	0.99922	0.904502	0.0954975	0.0205033	0.0240121	0.853875	0.393222	0.0150551	0.0234538	0.641904	0.520972	-0.0157796	0.984344	0.0673035	-0.234454	0.814633	-0.0269807	0.97338	0.0708922	-0.380588	0.703509
163	1:150276650	A	C	rs580159	1	150276650	MRPS21	2	1	1	0.99553	0.378511	0.378511	0.029455	0.0147275	1.99999	0.045564	0.0217695	0.0144611	1.50538	0.132304	-0.0119751	0.988096	0.0411444	-0.291049	0.771014	-0.0230888	0.977176	0.0440574	-0.524063	0.600235
164	1:150276872	A	G	rs4581308	1	150276872	MRPS21	3	1	1	0.99924	0.603312	0.396688	0.00184319	0.0142846	0.129033	0.897337	-5.49016e-05	0.0139714	-0.00392958	0.996865	-0.0075166	0.992512	0.0401347	-0.187285	0.851438	-0.0190685	0.981112	0.0426045	-0.447571	0.654463
165	1:150277163	A	G	rs149000906	1	150277163	MRPS21	1	3	1	0.99758	0.872215	0.127785	0.0376013	0.0206841	1.81788	0.0691519	0.0302294	0.0202619	1.49193	0.135794	0.00426941	1.00428	0.0595319	0.0717164	0.942828	0.0148978	1.01501	0.0626905	0.23764	0.81216
166	1:150277387	T	C	rs11205359	1	150277387	MRPS21	2	4	1	0.99972	0.379608	0.379608	0.0285539	0.0146883	1.94399	0.0519618	0.0208941	0.014422	1.44877	0.14748	-0.0113914	0.988673	0.0410338	-0.277609	0.781312	-0.0229089	0.977352	0.0439341	-0.521437	0.602062
167	1:150277611:G_GT	G	GT	rs200049029	1	150277611	MRPS21	7	5	1	0.69652	0.991328	0.0086717	-0.050043	0.0879641	-0.568902	0.569452	-0.0630659	0.0860518	-0.732883	0.463672	-0.119031	0.88778	0.247839	-0.480276	0.631031	-0.31596	0.729089	0.25606	-1.23393	0.217229
168	1:150278298:TA_T	TA	T	rs34869016	1	150278298	MRPS21	7	6	1	0.99238	0.622818	0.377182	-0.0298669	0.0147426	-2.02589	0.0428378	-0.021944	0.0144774	-1.51574	0.129661	0.0115188	1.01159	0.0411903	0.279648	0.779748	0.0230647	1.02333	0.0441178	0.522799	0.601114
169	1:150278389	C	T	rs12403795	1	150278389	MRPS21	2	4	1	0.99969	0.863359	0.136641	-0.00148289	0.0203179	-0.0729846	0.941822	-0.00111127	0.0198732	-0.0559178	0.95541	0.0738557	1.07665	0.0579262	1.275	0.20231	0.0508218	1.05214	0.061596	0.825082	0.409325
170	1:150278669	T	G	rs71622688	1	150278669	MRPS21	4	3	1	0.99879	0.905026	0.0949738	0.0214442	0.0240791	0.890573	0.373209	0.0160706	0.02351	0.683565	0.494289	-0.0226127	0.977641	0.0675881	-0.334566	0.737952	-0.0306249	0.969839	0.0711357	-0.430515	0.666821
171	1:150278800	G	A	rs76638507	1	150278800	MRPS21	3	1	1	0.70215	0.98521	0.0147901	-0.105714	0.0673764	-1.56901	0.116719	-0.0968556	0.0662335	-1.46233	0.143726	-0.0220648	0.978177	0.192482	-0.114633	0.908736	-0.0910486	0.912973	0.208235	-0.43724	0.661938
172	1:150278823	C	T	rs7542510	1	150278823	MRPS21	2	4	1	0.99892	0.776537	0.223463	0.0348092	0.016786	2.07371	0.0381664	0.0273496	0.0164545	1.66213	0.0965627	-0.00514489	0.994868	0.0476662	-0.107936	0.914047	-0.00386968	0.996138	0.0504284	-0.0767362	0.938833
173	1:150278908	C	G	rs1694375	1	150278908	MRPS21	3	2	1	0.99867	0.60321	0.39679	0.00188288	0.014289	0.131771	0.895172	-3.27554e-05	0.0139756	-0.00234376	0.99813	-0.00717974	0.992846	0.0401513	-0.178817	0.858081	-0.018596	0.981576	0.042624	-0.436279	0.662634
174	1:150279087	C	T	rs11205360	1	150279087	MRPS21	2	4	1	0.97817	0.868135	0.131865	0.0357991	0.0206908	1.7302	0.0836674	0.0273722	0.0202713	1.35029	0.176996	0.0019831	1.00199	0.0595678	0.0332915	0.973442	0.00128627	1.00129	0.0625636	0.0205594	0.983597
175	1:150279603	G	C	rs71622689	1	150279603	MRPS21	3	2	1	0.99911	0.904519	0.0954814	0.0205159	0.0240123	0.854392	0.392936	0.0150685	0.0234539	0.642473	0.520602	-0.0157832	0.984341	0.0673042	-0.234506	0.814592	-0.0269688	0.973392	0.070893	-0.380416	0.703636
176	1:150279781	C	A	rs1694374	1	150279781	MRPS21	2	1	1	0.92274	0.64718	0.35282	-0.0233742	0.0155326	-1.50485	0.132436	-0.0167058	0.015227	-1.09712	0.272655	0.00821763	1.00825	0.0434671	0.189054	0.850051	0.0160918	1.01622	0.0465002	0.346059	0.729298
177	1:150279876	T	C	rs1260398	1	150279876	MRPS21	2	4	1	0.99967	0.379617	0.379617	0.0285697	0.0146884	1.94505	0.0518342	0.0209077	0.0144221	1.4497	0.147219	-0.0113699	0.988694	0.0410339	-0.277086	0.781714	-0.0228982	0.977362	0.0439341	-0.521194	0.602232
178	1:150279923	A	T	rs113218645	1	150279923	MRPS21	1	4	1	0.79051	0.981621	0.0183786	-0.0631612	0.0570477	-1.10716	0.268285	-0.0709937	0.0563382	-1.26014	0.207692	0.382877	1.4665	0.194562	1.9679	0.04908	0.452116	1.57163	0.207989	2.17375	0.0297243
179	1:150280546	C	T	rs10480	1	150280546	MRPS21	2	4	1	0.60751	0.972394	0.0276063	0.0579032	0.0550902	1.05106	0.29329	0.0597857	0.0538883	1.10944	0.267307	-0.126632	0.881058	0.146312	-0.865492	0.386769	-0.205741	0.814044	0.15364	-1.33911	0.180536
180	1:150280550	G	A	rs4845	1	150280550	MRPS21	3	1	1	0.99881	0.904501	0.0954989	0.0205072	0.0240131	0.854001	0.393152	0.0150474	0.0234548	0.641549	0.521202	-0.0156962	0.984426	0.0673092	-0.233195	0.81561	-0.0267777	0.973578	0.0709023	-0.37767	0.705676
181	1:150280801	G	C	rs8006	1	150280801	MRPS21	2	3	1	0.99965	0.379617	0.379617	0.0285718	0.0146885	1.94518	0.0518182	0.0209096	0.0144221	1.44983	0.147183	-0.0113559	0.988708	0.0410339	-0.276745	0.781976	-0.0228897	0.97737	0.0439341	-0.521	0.602367
182	1:150281043	C	A	rs471464	1	150281043	MRPS21	1	2	1	0.9944	0.603517	0.396483	0.000811727	0.0143304	0.0566437	0.954832	-0.000946676	0.0140158	-0.0675433	0.946152	-0.00867241	0.991365	0.0402525	-0.21545	0.829416	-0.0202084	0.979994	0.0427267	-0.47297	0.636235
183	1:150281202	A	C	rs580060	1	150281202	MRPS21	2	1	1	0.99663	0.602609	0.397391	0.00212798	0.0142976	0.148835	0.881691	0.000386211	0.0139833	0.0276194	0.977967	-0.00778887	0.992241	0.0401732	-0.193883	0.846268	-0.019783	0.980411	0.0426359	-0.463998	0.642649
184	1:151732700	A	G	rs10888433	1	151732700	MRPL9	3	1	1	0.99998	0.47773	0.47773	0.00741802	0.0141971	0.5225	0.601349	0.0172507	0.0138881	1.24212	0.214263	0.0305488	1.03102	0.0400507	0.762754	0.44561	0.0292913	1.02972	0.0427733	0.684803	0.493468
185	1:151732915	C	T	rs10888434	1	151732915	MRPL9	4	2	1	0.99954	0.462444	0.462444	0.00630517	0.0142251	0.443242	0.657613	0.0149884	0.0139125	1.07733	0.281395	0.0488163	1.05003	0.0401656	1.21538	0.224222	0.0456267	1.04668	0.0429122	1.06326	0.287665
186	1:151733025	T	C	rs11204882	1	151733025	MRPL9	2	4	1	0.9972	0.46176	0.46176	0.00621426	0.014242	0.436332	0.662618	0.0148596	0.013929	1.06681	0.286119	0.0495187	1.05077	0.0402064	1.23161	0.218094	0.0462657	1.04735	0.0429585	1.07699	0.281487
187	1:151733162	G	A	rs79198441	1	151733162	MRPL9	3	1	1	0.99779	0.889462	0.110538	-0.0230227	0.0226386	-1.01697	0.309226	-0.0255676	0.022317	-1.14565	0.252005	-0.0651829	0.936896	0.0633763	-1.0285	0.303712	-0.101288	0.903673	0.068949	-1.46903	0.141825
188	1:151733327	T	C	rs74228558	1	151733327	MRPL9	4	2	1	0.99774	0.889464	0.110536	-0.0230246	0.0226393	-1.01702	0.309202	-0.0255705	0.0223178	-1.14575	0.251967	-0.065212	0.936869	0.0633785	-1.02893	0.303513	-0.101318	0.903645	0.0689512	-1.46942	0.141718
189	1:151733335	T	G	rs8480	1	151733335	MRPL9	3	4	1	1	0.477755	0.477755	0.00742942	0.014196	0.523346	0.600761	0.0172791	0.013887	1.24426	0.213474	0.030344	1.03081	0.0400449	0.75775	0.448601	0.0291194	1.02955	0.0427686	0.68086	0.49596
190	1:151733874	C	G	rs75061466	1	151733874	MRPL9	2	3	1	0.97651	0.888455	0.111545	-0.0227961	0.022771	-1.0011	0.316833	-0.0259849	0.022454	-1.15725	0.247237	-0.06735	0.934868	0.0637239	-1.0569	0.290556	-0.102935	0.902185	0.0692456	-1.48653	0.13714
191	1:151734136	G	A	rs1196454	1	151734136	MRPL9	3	1	1	0.66636	0.994605	0.00539493	0.036601	0.110743	0.330505	0.741034	0.0532541	0.106194	0.50148	0.616061	0.0047795	1.00479	0.314974	0.0151743	0.987893	0.0327595	1.0333	0.330683	0.0990663	0.921086
192	1:151734304	C	T	rs78124358	1	151734304	MRPL9	2	4	1	0.66264	0.983495	0.0165052	-0.107574	0.0666107	-1.61497	0.106391	-0.077127	0.06532	-1.18075	0.237769	-0.0146901	0.985417	0.185853	-0.0790414	0.937	0.0356592	1.0363	0.194405	0.183428	0.854462
193	1:151734690	G	C	rs16833538	1	151734690	MRPL9	3	2	1	0.96974	0.888135	0.111865	-0.0224508	0.0228102	-0.984241	0.325052	-0.0259261	0.022498	-1.15237	0.249236	-0.0697017	0.932672	0.063789	-1.09269	0.27453	-0.104527	0.90075	0.069284	-1.50868	0.13138
194	1:151735007	G	A	rs56289123	1	151735007	MRPL9	3	1	1	0.96445	0.89466	0.10534	-0.0150717	0.0234017	-0.644043	0.519582	-0.0200959	0.0231029	-0.869842	0.384438	-0.0802591	0.922877	0.0653682	-1.2278	0.219522	-0.104253	0.900997	0.0709245	-1.46992	0.141584
195	1:151735441	G	A	rs74905404	1	151735441	MRPL9	3	1	1	0.96488	0.894863	0.105137	-0.0156768	0.023399	-0.669978	0.502908	-0.0205112	0.0231012	-0.887886	0.374654	-0.0813506	0.92187	0.0653639	-1.24458	0.213287	-0.102243	0.90281	0.0709342	-1.44138	0.149477
196	1:151735545	A	G	rs1196455	1	151735545	MRPL9	1	3	1	0.61079	0.994116	0.00588447	0.0248908	0.110541	0.225171	0.821857	0.0413237	0.106008	0.389815	0.696694	0.0259693	1.02631	0.317366	0.0818274	0.934784	0.0434353	1.04439	0.33255	0.130613	0.896082
197	1:151735576	T	C	rs7007	1	151735576	MRPL9	4	2	1	0.99972	0.849092	0.150908	0.0159946	0.0195376	0.818661	0.413025	0.0117286	0.0190711	0.614995	0.538592	-0.0710877	0.93138	0.0539434	-1.31782	0.187564	-0.0857556	0.917819	0.0578181	-1.4832	0.138022
198	1:151736268:CTG_C	CTG	C	rs141514367	1	151736268	MRPL9	7	6	1	0.96696	0.54172	0.45828	-0.00436772	0.0144187	-0.302921	0.761965	-0.013285	0.0141021	-0.942055	0.34622	-0.057133	0.944468	0.0407024	-1.40368	0.160415	-0.0495027	0.951703	0.0434985	-1.13803	0.255107
199	1:155658940	T	G	rs1058207	1	155658940	DAP3	4	3	1	0.99824	0.756694	0.243306	0.04048	0.0164096	2.46684	0.0136699	0.0258393	0.0160975	1.60518	0.108532	-0.0318233	0.968678	0.0459752	-0.692183	0.488823	-0.0264366	0.97391	0.0491061	-0.538356	0.590331
200	1:155661719	C	T	rs146554560	1	155661719	DAP3	2	4	1	0.98582	0.971479	0.0285206	-0.000486734	0.0415787	-0.0117063	0.99066	0.0172043	0.0403555	0.426318	0.669898	-0.0850609	0.918456	0.112354	-0.757081	0.449001	-0.0805996	0.922563	0.11926	-0.675833	0.499147
201	1:155661823	C	T	rs141295367	1	155661823	DAP3	2	4	1	0.52853	0.993384	0.00661649	0.161644	0.115513	1.39936	0.161779	0.172693	0.112524	1.53472	0.124929	-0.264612	0.767504	0.300522	-0.880509	0.378584	-0.508836	0.601195	0.299082	-1.70133	0.0888816
202	1:155663326	C	T	rs12744132	1	155663326	DAP3	2	4	1	0.99768	0.756986	0.243014	0.0412896	0.0164183	2.51486	0.0119443	0.0266941	0.0161072	1.65727	0.0975407	-0.032434	0.968086	0.0460012	-0.705068	0.480768	-0.0269872	0.973374	0.0491418	-0.54917	0.582889
203	1:155664245	G	A	rs116049651	1	155664245	DAP3	3	1	1	0.60338	0.985151	0.0148487	0.0985431	0.0751539	1.31122	0.189855	0.0638387	0.0750083	0.851088	0.39477	0.0430924	1.04403	0.215773	0.199712	0.841706	-0.0743324	0.928363	0.235286	-0.315924	0.752061
204	1:155666961	T	C	rs348196	1	155666961	DAP3	4	2	1	0.97917	0.751967	0.248033	0.0430246	0.0164573	2.61432	0.00897182	0.0287824	0.0161446	1.78278	0.0746957	-0.0317234	0.968775	0.0461436	-0.687492	0.491773	-0.0269781	0.973383	0.0492672	-0.547588	0.583975
205	1:155667102	G	A	rs12035524	1	155667102	DAP3	3	1	1	0.99972	0.757561	0.242439	0.0416514	0.0164196	2.53669	0.011226	0.0270391	0.0161074	1.67868	0.0932913	-0.0331734	0.967371	0.0460026	-0.72112	0.470836	-0.02786	0.972525	0.0491455	-0.566888	0.57079
206	1:155668062	G	A	rs348192	1	155668062	DAP3	3	1	1	0.92957	0.774612	0.225388	0.0443025	0.0174013	2.54594	0.0109333	0.029753	0.0170711	1.74289	0.0814278	-0.0341294	0.966446	0.0487513	-0.700072	0.483882	-0.02555	0.974774	0.0521353	-0.490072	0.624083
207	1:155668700	G	A	rs71628683	1	155668700	DAP3	3	1	1	0.7439	0.882666	0.117334	0.0595163	0.0254452	2.339	0.0193814	0.0394208	0.0250937	1.57095	0.116272	-0.02319	0.977077	0.0703733	-0.329529	0.741756	0.0186839	1.01886	0.0755598	0.247273	0.804697
208	1:155669973	G	A	rs185872130	1	155669973	DAP3	3	1	1	0.73028	0.993069	0.00693142	0.013285	0.103777	0.128015	0.898143	0.0182791	0.100938	0.181091	0.856305	-0.2663	0.766209	0.260882	-1.02077	0.307364	-0.395256	0.673507	0.265612	-1.4881	0.136725
209	1:155670305:TG_T	TG	T	rs201056620	1	155670305	DAP3	6	7	1	0.88386	0.289271	0.289271	-0.0402123	0.0166164	-2.42003	0.0155606	-0.0293372	0.0162908	-1.80084	0.0718016	0.0597126	1.06153	0.0465654	1.28234	0.199724	0.0601055	1.06195	0.0494358	1.21583	0.22405
210	1:155671678	T	G	rs670876	1	155671678	DAP3	4	3	1	0.91544	0.750352	0.249648	0.0416038	0.0170037	2.44675	0.0144552	0.0266523	0.0166635	1.59944	0.1098	-0.0409009	0.959924	0.0474784	-0.861464	0.388983	-0.0424249	0.958462	0.0506918	-0.836919	0.402638
211	1:155671957	A	G	rs183940267	1	155671957	DAP3	1	3	1	0.91954	0.959636	0.0403639	0.0246588	0.0375697	0.656348	0.511635	0.0287919	0.0368734	0.780831	0.434947	-0.0853256	0.918213	0.103617	-0.823469	0.410241	-0.131995	0.876345	0.109719	-1.20303	0.228965
212	1:155671957:A_AG	A	AG	rs200699958	1	155671957	DAP3	7	5	1	0.97282	0.954177	0.0458233	0.0194753	0.0344558	0.565227	0.571949	0.0219617	0.0337558	0.650605	0.515338	-0.0897404	0.914168	0.0946762	-0.947866	0.343197	-0.115103	0.891274	0.100085	-1.15005	0.250123
213	1:155674871	C	T	rs113888194	1	155674871	DAP3	2	4	1	0.98438	0.954336	0.0456643	0.0190048	0.0342487	0.554906	0.578988	0.0217701	0.033588	0.64815	0.516925	-0.0951102	0.909273	0.0939579	-1.01226	0.311412	-0.12051	0.886468	0.0993122	-1.21344	0.22496
214	1:155675043	T	C	rs543854	1	155675043	DAP3	4	2	1	0.98864	0.9532	0.0467997	0.0210214	0.0337567	0.622733	0.533493	0.0233792	0.0330974	0.706377	0.479994	-0.0878867	0.915865	0.092658	-0.948507	0.342872	-0.10926	0.896497	0.0976215	-1.11922	0.263047
215	1:155675408:AG_A	AG	A	rs199950422	1	155675408	DAP3	7	6	1	0.84112	0.947812	0.0521882	0.0332783	0.0347565	0.95747	0.338384	0.0397458	0.0340501	1.16727	0.243169	-0.0912902	0.912753	0.0958034	-0.952891	0.340646	-0.105354	0.900006	0.10207	-1.03217	0.301991
216	1:155675409	G	A	rs190845707	1	155675409	DAP3	3	1	1	0.64761	0.917964	0.0820363	-0.00143816	0.0320321	-0.0448975	0.964191	0.00429378	0.03138	0.136832	0.891171	-0.105332	0.900026	0.0883547	-1.19214	0.233205	-0.13723	0.87177	0.0939486	-1.46069	0.1441
217	1:155676492	A	G	rs11264403	1	155676492	DAP3	1	3	1	0.58129	0.923726	0.076274	0.0432734	0.0348928	1.24018	0.214976	0.0348457	0.0340841	1.02235	0.306678	-0.0985375	0.906162	0.0960485	-1.02591	0.304932	-0.151571	0.859357	0.101932	-1.48698	0.13702
218	1:155676787:G_GAC	G	GAC	rs112352352	1	155676787	DAP3	7	5	1	0.99359	0.9534	0.0465995	0.0210324	0.0337172	0.623788	0.5328	0.023427	0.0330592	0.708635	0.478591	-0.0879202	0.915834	0.0925478	-0.949997	0.342114	-0.109292	0.896469	0.0975122	-1.1208	0.262372
219	1:155677081	G	C	rs7535158	1	155677081	DAP3	3	2	1	0.99934	0.954097	0.0459027	0.0209551	0.0339833	0.616629	0.537512	0.0233719	0.033296	0.701943	0.482755	-0.0902307	0.91372	0.0933492	-0.966594	0.333747	-0.116072	0.890411	0.0988248	-1.17453	0.240184
220	1:155677223	A	G	rs7525057	1	155677223	DAP3	1	3	1	0.99956	0.954092	0.0459085	0.0209504	0.0339787	0.616575	0.537548	0.0233691	0.0332915	0.701954	0.482748	-0.0902406	0.913711	0.0933368	-0.966828	0.33363	-0.116089	0.890396	0.0988126	-1.17485	0.240056
221	1:155677255	A	G	rs72706130	1	155677255	DAP3	1	3	1	0.96621	0.970609	0.0293908	-0.00282874	0.0414293	-0.0682788	0.945567	0.0154253	0.0402182	0.38354	0.701339	-0.0710637	0.931403	0.112512	-0.631612	0.527641	-0.0739226	0.928744	0.11925	-0.619898	0.535325
222	1:155678581	C	T	rs111314178	1	155678581	DAP3	2	4	1	0.94996	0.968488	0.0315124	0.0204491	0.0423144	0.483265	0.628932	0.0251362	0.0415992	0.604248	0.545712	-0.0516997	0.949614	0.117384	-0.440432	0.659624	-0.0698087	0.932572	0.124354	-0.561371	0.574544
223	1:155678738	C	T	rs148911079	1	155678738	DAP3	2	4	1	0.89279	0.986255	0.0137452	0.0225345	0.0632334	0.35637	0.721581	0.0203458	0.0617204	0.329645	0.741685	-0.186774	0.829631	0.167626	-1.11424	0.265178	-0.227223	0.796743	0.17674	-1.28563	0.198571
224	1:155678885	C	T	rs112611137	1	155678885	DAP3	2	4	1	0.95472	0.951939	0.0480611	0.0204284	0.0340124	0.600617	0.548127	0.0226487	0.0333271	0.67959	0.496803	-0.0944274	0.909894	0.0933782	-1.01124	0.311903	-0.120233	0.886714	0.0987765	-1.21722	0.223521
225	1:155680220	A	T	rs149863930	1	155680220	DAP3	1	4	1	0.58534	0.974213	0.0257871	0.0456394	0.0560115	0.814822	0.41522	0.0404618	0.0541163	0.747683	0.454695	0.104299	1.10993	0.17061	0.611332	0.54098	0.0771498	1.0802	0.177911	0.433644	0.664547
226	1:155680317	G	T	rs139046223	1	155680317	DAP3	3	4	1	0.72959	0.987058	0.0129424	-0.0599882	0.0735741	-0.815345	0.41492	-0.0499389	0.0722739	-0.690967	0.489626	0.0126553	1.01274	0.205755	0.0615064	0.950956	-0.025871	0.974461	0.216153	-0.119689	0.90473
227	1:155680336	A	G	rs191292823	1	155680336	DAP3	1	3	1	0.55507	0.994387	0.00561315	0.0773404	0.120175	0.643566	0.519891	0.100068	0.11742	0.852223	0.39414	-0.290788	0.747674	0.311377	-0.933878	0.350367	-0.232982	0.792168	0.337642	-0.690028	0.490177
228	1:155680397	G	A	rs113607672	1	155680397	DAP3	3	1	1	0.99716	0.954211	0.0457886	0.021108	0.034062	0.619694	0.535492	0.0234445	0.0333765	0.702425	0.482454	-0.0900401	0.913895	0.0936106	-0.961858	0.336121	-0.114895	0.891459	0.0990924	-1.15948	0.246262
229	1:155680449	T	C	rs28662267	1	155680449	DAP3	4	2	1	0.96542	0.69298	0.30702	0.0394641	0.0155692	2.53475	0.0112882	0.0310948	0.0152512	2.03885	0.0415292	-0.0542645	0.947182	0.0438496	-1.23751	0.215896	-0.061591	0.940267	0.04645	-1.32596	0.184852
230	1:155680853	C	T	rs2666827	1	155680853	DAP3	2	4	1	0.58917	0.923459	0.0765415	0.0420584	0.0345609	1.21694	0.223696	0.0337949	0.0337939	1.00003	0.317355	-0.0943554	0.909959	0.0953656	-0.989407	0.322464	-0.160805	0.851458	0.100873	-1.59414	0.110905
231	1:155681595	T	C	rs171167	1	155681595	DAP3	4	2	1	0.99631	0.95396	0.0460403	0.0224327	0.0339085	0.661564	0.508286	0.0243866	0.0332181	0.734136	0.462908	-0.0839841	0.919446	0.0932018	-0.9011	0.367535	-0.103939	0.90128	0.0982703	-1.05768	0.2902
232	1:155682333	A	G	rs348206	1	155682333	DAP3	1	3	1	0.99633	0.953964	0.0460357	0.0224496	0.0339109	0.662016	0.507996	0.0243984	0.0332205	0.734438	0.462724	-0.0839439	0.919483	0.0932115	-0.900575	0.367814	-0.103869	0.901343	0.0982799	-1.05687	0.290569
233	1:155682613	G	C	rs591516	1	155682613	DAP3	2	3	1	0.53681	0.909853	0.0901469	-0.0354076	0.0333114	-1.06293	0.287876	-0.0142672	0.032585	-0.437845	0.661522	-0.0446566	0.956326	0.0912627	-0.489319	0.624616	0.0276249	1.02801	0.0988689	0.279409	0.779931
234	1:155682870	C	T	rs490608	1	155682870	DAP3	4	2	1	0.96825	0.3535	0.3535	-0.0410557	0.0150565	-2.72677	0.00642177	-0.0336153	0.0147321	-2.28177	0.0225542	0.0696216	1.0721	0.0423969	1.64214	0.100561	0.080807	1.08416	0.0448882	1.80018	0.0718317
235	1:155685477	A	G	rs71628684	1	155685477	DAP3	1	3	1	0.65028	0.918864	0.0811359	0.0367125	0.0318937	1.15109	0.24976	0.0158507	0.0314973	0.50324	0.614823	-0.110922	0.895009	0.0863516	-1.28454	0.198954	-0.0520291	0.949301	0.0932803	-0.557771	0.577001
236	1:155686613	C	T	rs112343005	1	155686613	DAP3	2	4	1	0.9998	0.954114	0.0458859	0.0210246	0.0339818	0.618702	0.536146	0.0234325	0.0332949	0.703788	0.481605	-0.0888964	0.91494	0.0934018	-0.951764	0.341217	-0.114528	0.891787	0.0988905	-1.15813	0.246811
237	1:155687232	C	T	rs621181	1	155687232	DAP3	2	4	1	0.99959	0.953553	0.0464472	0.02104	0.0336911	0.624498	0.532334	0.0234382	0.0330341	0.709514	0.478046	-0.0864386	0.917192	0.0925398	-0.93407	0.350268	-0.107711	0.897887	0.0975102	-1.10461	0.269329
238	1:155687277	G	A	rs552778	1	155687277	DAP3	3	1	1	0.99959	0.953552	0.0464475	0.0210358	0.033691	0.624373	0.532416	0.0234342	0.033034	0.709397	0.478119	-0.086455	0.917177	0.0925389	-0.934255	0.350172	-0.107729	0.897871	0.0975091	-1.10481	0.269241
239	1:155688580	C	A	rs821551	1	155688580	DAP3	1	2	1	0.93753	0.354647	0.354647	-0.0394297	0.0153024	-2.5767	0.010008	-0.030208	0.0149806	-2.01647	0.0438163	0.0628057	1.06482	0.0431687	1.45489	0.1457	0.0736571	1.07644	0.0456832	1.61234	0.106887
240	1:155689813	T	C	rs114104743	1	155689813	DAP3	4	2	1	0.67902	0.90577	0.09423	0.0415109	0.0292777	1.41783	0.156313	0.0251337	0.0287784	0.873353	0.382522	-0.0391713	0.961586	0.0808496	-0.484496	0.628034	0.0252744	1.0256	0.0867721	0.291273	0.770843
241	1:155689841	T	C	rs9427223	1	155689841	DAP3	4	2	1	0.99837	0.953833	0.0461674	0.0225267	0.033817	0.666136	0.50536	0.0245522	0.0331243	0.741212	0.458608	-0.0820111	0.921262	0.0929924	-0.881912	0.377824	-0.102634	0.902457	0.0980571	-1.04668	0.295249
242	1:155693399	G	C	rs9426929	1	155693399	DAP3	3	2	1	0.99663	0.953809	0.0461914	0.0225643	0.0338203	0.667181	0.504692	0.0245954	0.0331276	0.742444	0.457861	-0.0818564	0.921404	0.0930067	-0.880113	0.378798	-0.102427	0.902644	0.0980775	-1.04435	0.296325
243	1:155697273	A	G	rs184889580	1	155697273	DAP3	1	3	1	0.5895	0.970634	0.0293657	0.0379348	0.0524904	0.722699	0.469904	0.0275146	0.0507535	0.542122	0.587764	0.137602	1.14752	0.160368	0.858039	0.390871	0.105239	1.11098	0.168128	0.625943	0.531352
244	1:155698425	C	T	rs7414254	1	155698425	DAP3	2	4	1	0.6767	0.917824	0.0821758	0.0383814	0.0311032	1.234	0.21727	0.0172163	0.0306465	0.561771	0.574303	-0.0850341	0.918481	0.0847408	-1.00346	0.315638	-0.0135848	0.986507	0.0911306	-0.149069	0.881499
245	1:155699118	T	C	rs4933	1	155699118	DAP3	4	2	1	0.99789	0.954096	0.0459042	0.0213068	0.0339961	0.626742	0.530862	0.0237749	0.0333087	0.713774	0.475408	-0.0878438	0.915904	0.0934825	-0.939682	0.347381	-0.113416	0.892779	0.0989888	-1.14575	0.251899
246	1:155699598	G	A	rs116237120	1	155699598	DAP3	3	1	1	0.94452	0.970228	0.0297721	-0.00344356	0.0416732	-0.0826323	0.934148	0.0152425	0.0404581	0.376747	0.706381	-0.0697187	0.932656	0.113202	-0.615877	0.537975	-0.0767125	0.926156	0.119844	-0.6401	0.522108
247	1:155699762	T	G	rs10908480	1	155699762	DAP3	4	3	1	0.95383	0.694448	0.305552	0.0405635	0.0156619	2.58995	0.00963155	0.0324321	0.0153492	2.11295	0.0346656	-0.059181	0.942536	0.0441381	-1.34081	0.179981	-0.0678877	0.934365	0.0467671	-1.45161	0.146609
248	1:155701209	A	G	rs41264965	1	155701209	DAP3	1	3	1	0.6494	0.98814	0.0118596	0.0696435	0.0818765	0.850591	0.395044	0.0490038	0.0798656	0.613578	0.539528	0.117326	1.12449	0.238253	0.492443	0.622406	-0.0139737	0.986124	0.242529	-0.0576166	0.954054
249	1:155702061	A	C	rs548809	1	155702061	DAP3	1	2	1	0.99109	0.953875	0.0461254	0.0229142	0.033959	0.67476	0.499864	0.0247759	0.0332683	0.744729	0.456479	-0.0820603	0.921216	0.0934377	-0.878235	0.379816	-0.101195	0.903756	0.0985	-1.02736	0.304249
250	1:155702111	T	C	rs9426933	1	155702111	DAP3	2	4	1	0.97227	0.355935	0.355935	-0.0412284	0.0149896	-2.75047	0.00597596	-0.0339575	0.0146706	-2.31466	0.0206806	0.0701128	1.07263	0.0421552	1.66321	0.0962708	0.0805569	1.08389	0.0446649	1.80358	0.0712965
251	1:155702311	G	T	rs147746101	1	155702311	DAP3	3	4	1	0.86711	0.98817	0.0118304	0.0150063	0.0696011	0.215605	0.829306	0.00928141	0.0677922	0.13691	0.891109	-0.119161	0.887665	0.187604	-0.635171	0.525317	-0.170071	0.843605	0.19626	-0.866558	0.386184
252	1:155702314	G	T	rs111462150	1	155702314	DAP3	3	4	1	0.59426	0.994889	0.0051113	-0.0135912	0.130092	-0.104473	0.916799	0.00563321	0.127463	0.0441948	0.964751	0.263507	1.30149	0.415401	0.634346	0.525855	0.222087	1.24868	0.426168	0.521124	0.60228
253	1:155704395	C	T	rs80179066	1	155704395	DAP3	2	4	1	0.99755	0.954086	0.0459141	0.021389	0.0339961	0.62916	0.529278	0.0238753	0.0333086	0.71679	0.473544	-0.0875801	0.916146	0.0934952	-0.936734	0.348896	-0.113124	0.89304	0.0990065	-1.1426	0.253207
254	1:155704926	T	A	rs191558941	1	155704926	DAP3	4	1	1	0.69412	0.973727	0.0262733	0.0184486	0.0510506	0.361379	0.717834	-2.89162e-05	0.0503073	-0.000574791	0.999541	-0.0757266	0.92707	0.141988	-0.533332	0.593804	-0.102572	0.902513	0.153691	-0.667394	0.504521
255	1:155704994	C	T	rs113095355	1	155704994	DAP3	2	4	1	0.99743	0.954089	0.0459108	0.0213999	0.0339996	0.629417	0.529109	0.0238869	0.033312	0.717067	0.473374	-0.0875436	0.916179	0.0935063	-0.936231	0.349154	-0.113078	0.893081	0.0990178	-1.142	0.253455
256	1:155705299	C	T	rs148742551	1	155705299	DAP3	2	4	1	0.55339	0.994369	0.00563126	0.0954503	0.120061	0.795018	0.426647	0.119828	0.117304	1.02152	0.307067	-0.306563	0.735972	0.309429	-0.990738	0.321814	-0.251053	0.777981	0.335221	-0.748916	0.453908
257	1:155705394:TAC_T	TAC	T	rs113259569	1	155705394	DAP3	7	6	1	0.99741	0.954089	0.0459108	0.0214042	0.0339997	0.629539	0.52903	0.0238908	0.0333121	0.71718	0.473304	-0.0875021	0.916217	0.0935079	-0.935772	0.349391	-0.113027	0.893126	0.0990196	-1.14146	0.253677
258	1:155706217	T	G	rs644853	1	155706217	DAP3	3	4	1	0.82428	0.399073	0.399073	-0.0370118	0.0158603	-2.33361	0.0196622	-0.0285903	0.0155265	-1.84138	0.0656375	0.0677604	1.07011	0.044693	1.51613	0.129487	0.0713811	1.07399	0.0474236	1.50518	0.132278
259	1:155706776	G	A	rs41264967	1	155706776	DAP3	3	1	1	0.66615	0.99025	0.00975039	0.0248593	0.0874861	0.284152	0.776308	0.0346624	0.0845426	0.409999	0.681828	-0.141735	0.867851	0.237606	-0.596515	0.550831	-0.244626	0.782997	0.245085	-0.998127	0.318218
260	1:155707553	T	C	rs598176	1	155707553	DAP3	4	2	1	0.99661	0.953813	0.0461866	0.0227811	0.0338273	0.673453	0.500696	0.0248553	0.0331342	0.75014	0.453214	-0.0810017	0.922192	0.0930643	-0.870384	0.38409	-0.101513	0.90347	0.098145	-1.03431	0.30099
261	1:155707818	A	C	rs41264969	1	155707818	DAP3	1	2	1	0.99732	0.954088	0.045912	0.0214317	0.0340004	0.630336	0.528508	0.0239257	0.0333127	0.718214	0.472666	-0.0873965	0.916314	0.0935157	-0.934565	0.350013	-0.112914	0.893227	0.0990295	-1.14021	0.254199
262	1:155708721	C	G	rs1962247	1	155708721	DAP3	2	3	1	0.99686	0.954084	0.0459157	0.0214573	0.0339996	0.631106	0.528005	0.0239475	0.0333118	0.718888	0.472251	-0.087279	0.916421	0.0935157	-0.933309	0.35066	-0.112757	0.893368	0.0990269	-1.13865	0.254851
263	1:156707128:AAG_A	AAG	A	rs140737064	1	156707128	MRPL24	7	6	1	0.99456	0.936429	0.0635713	0.0510528	0.0282879	1.80476	0.0711825	0.0439163	0.0278719	1.57564	0.115185	0.031472	1.03197	0.079357	0.396588	0.691672	0.0145941	1.0147	0.0854327	0.170826	0.864361
264	1:156707697	G	A	rs11581044	1	156707697	MRPL24	3	1	1	0.99965	0.672991	0.327009	-0.0170331	0.014762	-1.15385	0.248627	-0.0141658	0.0144907	-0.977576	0.328342	-0.0195879	0.980603	0.0414299	-0.472797	0.636358	-0.0135083	0.986582	0.0444147	-0.304142	0.76102
265	1:156708126	T	G	rs73002708	1	156708126	MRPL24	4	3	1	0.98049	0.978888	0.0211119	0.0366769	0.0471773	0.777427	0.43695	0.027732	0.0460473	0.60225	0.547041	-0.111751	0.894267	0.12958	-0.862405	0.388465	-0.146641	0.863604	0.136268	-1.07612	0.281873
266	1:156708244	C	T	rs28697076	1	156708244	MRPL24	2	4	1	0.97767	0.767926	0.232074	-0.00259812	0.0165984	-0.156528	0.875624	-0.00401098	0.0162368	-0.24703	0.804897	-0.0692139	0.933127	0.0467647	-1.48005	0.138861	-0.0727795	0.929806	0.0495314	-1.46936	0.141735
267	1:156709354	T	C	rs146019045	1	156709354	MRPL24	4	2	1	0.56432	0.989098	0.0109021	0.0570661	0.090287	0.632052	0.527386	0.0624542	0.0883128	0.707193	0.479487	-0.241229	0.785662	0.232002	-1.03977	0.298446	-0.324859	0.722629	0.249518	-1.30195	0.192935
268	1:156709602	T	G	rs12125515	1	156709602	MRPL24	4	3	1	0.9997	0.655907	0.344093	-0.0040601	0.0145385	-0.279265	0.780055	-0.00348165	0.0142698	-0.243988	0.807252	0.0736229	1.0764	0.0415634	1.77134	0.0765041	0.0713735	1.07398	0.0442204	1.61404	0.106519
269	1:156709621	T	A	rs4459103	1	156709621	MRPL24	4	1	1	0.99446	0.674566	0.325434	-0.0164172	0.0148259	-1.10733	0.268212	-0.0136984	0.014553	-0.941277	0.346619	-0.0203871	0.979819	0.0416396	-0.48961	0.62441	-0.0139374	0.986159	0.0446139	-0.312399	0.754737
270	1:156710817	G	T	rs11550901	1	156710817	MRPL24	3	4	1	0.99435	0.800145	0.199855	-0.00396182	0.0175462	-0.225793	0.821373	-0.00384709	0.0171592	-0.224201	0.822612	-0.0511555	0.950131	0.0494776	-1.03391	0.301177	-0.0557131	0.94581	0.0522425	-1.06643	0.286228
271	1:174982240	G	A	rs149801718	1	174982240	MRPS14	3	1	1	0.54483	0.99222	0.00777976	-0.107827	0.105309	-1.02391	0.305935	-0.09961	0.103901	-0.958703	0.337765	0.284029	1.32847	0.332457	0.854333	0.39292	0.175769	1.19216	0.341237	0.515094	0.606488
272	1:174983207	T	G	rs16847706	1	174983207	MRPS14	4	3	1	0.9845	0.885366	0.114634	0.0229854	0.0221716	1.03671	0.299932	0.0038444	0.0216823	0.177306	0.859277	-0.121182	0.885872	0.0604219	-2.00561	0.0448984	-0.0965382	0.907975	0.0639144	-1.51043	0.130934
273	1:174983543	T	C	rs17302346	1	174983543	MRPS14	4	2	1	0.55378	0.978697	0.0213027	-0.0114404	0.0638583	-0.179152	0.857827	-0.0123716	0.0624217	-0.198194	0.842903	0.149822	1.16163	0.197885	0.757116	0.44898	0.216042	1.24115	0.21586	1.00084	0.316902
274	1:174983633	T	C	rs1058741	1	174983633	MRPS14	4	2	1	0.99976	0.766772	0.233228	0.00118451	0.0164746	0.071899	0.942686	-0.000555665	0.0161921	-0.0343171	0.972626	0.0489917	1.05021	0.0469196	1.04416	0.29641	-0.00416676	0.995842	0.0497739	-0.0837138	0.933284
275	1:174983841	A	G	rs36081614	1	174983841	MRPS14	1	3	1	0.6356	0.994434	0.00556576	-0.169837	0.12196	-1.39257	0.163823	-0.159808	0.117816	-1.35642	0.175039	0.287523	1.33312	0.38635	0.744202	0.456754	0.159624	1.17307	0.386191	0.413329	0.679366
276	1:174984071:TTTC_	TTTC	T	rs201839540	1	174984071	MRPS14	6	7	1	0.79691	0.58455	0.41545	-0.0175468	0.0159244	-1.10188	0.270575	-0.0113519	0.0156345	-0.726081	0.46783	0.0128747	1.01296	0.0450638	0.285699	0.775108	0.0274	1.02778	0.048174	0.568772	0.569511
277	1:174984072:TTC_T	TTC	T	rs199952908	1	174984072	MRPS14	6	7	1	0.96053	0.682458	0.317542	-0.0153953	0.0153071	-1.00577	0.314585	-0.00984962	0.0150445	-0.654701	0.512697	0.0135115	1.0136	0.0431636	0.31303	0.754258	0.0330582	1.03361	0.0462909	0.714139	0.475141
278	1:174984073:TC_T	TC	T	rs201408977	1	174984073	MRPS14	6	7	1	0.95217	0.679586	0.320414	-0.0169372	0.0153453	-1.10374	0.269769	-0.0112016	0.0150818	-0.742722	0.457693	0.0164776	1.01661	0.0432978	0.380564	0.703527	0.0361802	1.03684	0.0464513	0.778884	0.436048
279	1:174984205	T	C	rs7554767	1	174984205	MRPS14	4	2	1	0.99963	0.766794	0.233206	0.00119592	0.0164754	0.0725878	0.942138	-0.00055463	0.0161929	-0.0342514	0.972678	0.0488475	1.05006	0.0469212	1.04106	0.29785	-0.00436187	0.995648	0.0497757	-0.0876304	0.93017
280	1:174984826	G	A	rs10912867	1	174984826	MRPS14	3	1	1	0.99995	0.777136	0.222864	-0.00255938	0.0167813	-0.152514	0.878789	-0.00274462	0.01651	-0.16624	0.867976	0.0483297	1.04952	0.0481368	1.00401	0.315375	0.046562	1.04766	0.0509977	0.913022	0.361231
281	1:174984885	A	G	rs10489330	1	174984885	MRPS14	1	3	1	0.99984	0.879962	0.120038	0.0154394	0.0214667	0.719227	0.47204	0.0240283	0.0208808	1.15074	0.249908	-0.075557	0.927227	0.0606017	-1.24678	0.212478	-0.0370183	0.963659	0.0648998	-0.570392	0.568412
282	1:174985202	A	G	rs1978053	1	174985202	MRPS14	3	1	1	0.99823	0.693182	0.306818	-0.0155731	0.0151731	-1.02636	0.304778	-0.00960299	0.0149177	-0.643729	0.519787	0.0205197	1.02073	0.0428138	0.479277	0.631741	0.0374824	1.03819	0.0458863	0.816854	0.414012
283	1:174985557	G	C	rs12125682	1	174985557	MRPS14	3	2	1	0.9972	0.777849	0.222151	-0.0015222	0.0168186	-0.0905069	0.927889	-0.00210095	0.0165483	-0.126959	0.898979	0.0474615	1.04861	0.0482399	0.983863	0.325183	0.0445478	1.04555	0.0511012	0.871757	0.383341
284	1:174985844	G	A	rs75181581	1	174985844	MRPS14	3	1	1	0.71483	0.99279	0.00720951	0.0451631	0.0999283	0.451955	0.651324	0.0441674	0.0962806	0.458736	0.646448	0.0914416	1.09575	0.273923	0.333822	0.738514	-0.0263158	0.974027	0.271167	-0.0970463	0.92269
285	1:174985924:TTG_T	TTG	T	rs78584560	1	174985924	MRPS14	7	6	1	0.99798	0.879973	0.120027	0.0155033	0.0214909	0.721388	0.47071	0.0240925	0.0209013	1.15268	0.249111	-0.0741421	0.92854	0.0606947	-1.22156	0.221875	-0.035657	0.964971	0.0649882	-0.548669	0.583232
286	1:174986625	T	C	rs12124150	1	174986625	MRPS14	4	2	1	0.99687	0.777851	0.222149	-0.00149712	0.0168223	-0.0889966	0.929089	-0.00208933	0.0165516	-0.126231	0.899555	0.0470888	1.04822	0.0482431	0.976075	0.329027	0.044178	1.04517	0.0511041	0.86447	0.38733
287	1:174988016	C	T	rs10912870	1	174988016	MRPS14	2	4	1	1	0.659668	0.340332	0.00662154	0.0147348	0.449382	0.653179	-0.00194876	0.0144738	-0.134641	0.892902	-0.0255181	0.974805	0.0419899	-0.607719	0.543374	-0.0157074	0.984415	0.0441621	-0.355675	0.722084
288	1:174988566	C	T	rs75818601	1	174988566	MRPS14	2	4	1	0.99016	0.772737	0.227263	0.00365055	0.0167244	0.218277	0.827224	0.000509693	0.0164385	0.0310061	0.975266	0.0531614	1.0546	0.0476891	1.11475	0.264958	-0.00248955	0.997514	0.0504835	-0.0493141	0.960669
289	1:174988736	T	C	rs17302367	1	174988736	MRPS14	4	2	1	0.99985	0.767838	0.232162	0.00174475	0.0165192	0.10562	0.915889	-1.15599e-05	0.016236	-0.00071199	0.999432	0.0500415	1.05131	0.0470411	1.06378	0.287427	-0.00210971	0.997893	0.0498932	-0.0422845	0.966272
290	1:174988755	C	T	rs138126459	1	174988755	MRPS14	2	4	1	0.67039	0.984354	0.0156463	0.0693726	0.0695842	0.996959	0.318841	0.0114845	0.0680957	0.168652	0.866079	-0.321172	0.725298	0.177468	-1.80975	0.070334	-0.306792	0.735803	0.190432	-1.61103	0.107173
291	1:174988963	G	A	rs10465483	1	174988963	MRPS14	1	3	1	0.99176	0.570833	0.429167	-0.00609752	0.0141886	-0.429749	0.6674	0.00244394	0.0138931	0.17591	0.860373	-0.0103673	0.989686	0.0401392	-0.258284	0.796188	0.0197962	1.01999	0.0424374	0.466479	0.640872
292	1:174990905	T	C	rs7514888	1	174990905	MRPS14	2	4	1	0.98352	0.69002	0.30998	-0.0182631	0.0152654	-1.19637	0.231618	-0.0120734	0.0150129	-0.804201	0.421328	0.027688	1.02807	0.0431247	0.642044	0.520845	0.0447047	1.04572	0.0462095	0.967434	0.333327
293	1:174991442	T	C	rs74128535	1	174991442	MRPS14	4	2	1	0.98323	0.76978	0.23022	0.0035527	0.0167113	0.212593	0.831655	0.00190351	0.0164137	0.115971	0.907682	0.0442239	1.04522	0.0475511	0.930029	0.352356	-0.00778442	0.992246	0.0505178	-0.154093	0.877537
294	1:174991570:C_CCT	C	CCT	rs200235646	1	174991570	MRPS14	7	5	1	0.84414	0.987749	0.0122506	-0.0445544	0.0703994	-0.63288	0.526846	-0.0960851	0.068931	-1.39393	0.163414	-0.0710385	0.931426	0.19589	-0.362644	0.716871	-0.0238098	0.976471	0.2083	-0.114305	0.908996
295	1:174991580:T_TC	T	TC	.	1	174991580	MRPS14	7	5	1	0.5848	0.971136	0.0288641	-0.0512611	0.0553187	-0.92665	0.354161	-0.106668	0.0542242	-1.96716	0.0492324	0.126356	1.13469	0.162534	0.777415	0.436914	0.147278	1.15868	0.172446	0.85405	0.393077
296	1:174991581	T	C	rs11579885	1	174991581	MRPS14	4	2	1	0.85183	0.985152	0.0148476	-0.0601691	0.0638552	-0.942274	0.346105	-0.102236	0.0623422	-1.63991	0.1011	-0.00808217	0.99195	0.181216	-0.0445996	0.964426	0.0159389	1.01607	0.191785	0.0831084	0.933765
297	1:174991934	C	A	rs2105949	1	174991934	MRPS14	1	2	1	0.98409	0.689364	0.310636	-0.0184705	0.0152473	-1.21139	0.225813	-0.0122558	0.0149957	-0.817291	0.41381	0.0286865	1.0291	0.0430804	0.665883	0.505486	0.0451211	1.04615	0.0461594	0.977505	0.328319
298	1:228295215	C	G	rs145387968	1	228295215	MRPL55	2	3	1	0.58979	0.994488	0.00551205	-0.0437307	0.122177	-0.35793	0.720414	-0.0497791	0.118516	-0.420019	0.674494	-0.172058	0.84193	0.327832	-0.524838	0.599696	-0.645489	0.524406	0.328056	-1.96762	0.0491121
299	1:228296373	G	C	rs45460992	1	228296373	MRPL55	3	2	1	0.9939	0.990368	0.00963249	0.0922385	0.0709816	1.29947	0.193852	0.109814	0.0696462	1.57674	0.114932	-0.215534	0.806111	0.194316	-1.10919	0.267347	-0.190438	0.826597	0.211602	-0.899981	0.36813
300	1:228296745	C	T	rs849749	1	228296745	MRPL55	4	2	1	0.99987	0.685138	0.314862	0.0209846	0.01488	1.41025	0.158538	0.0297935	0.0146432	2.03463	0.0419527	-0.0641011	0.93791	0.0417684	-1.53468	0.124863	-0.0499421	0.951284	0.0448693	-1.11306	0.265684
301	2:27994597	G	T	rs34796799	2	27994597	MRPL33	3	4	1	0.67261	0.9623	0.0376996	0.0627439	0.0447824	1.40109	0.161261	0.0467169	0.0437342	1.0682	0.285494	0.037006	1.0377	0.128139	0.288794	0.772739	0.00617434	1.00619	0.135018	0.0457299	0.963526
302	2:27995781	A	C	rs3736594	2	27995781	MRPL33	2	1	1	0.99908	0.74029	0.25971	-0.020107	0.0158246	-1.27062	0.203934	-0.0154231	0.0154437	-0.998668	0.318015	0.0490809	1.05031	0.0452491	1.08468	0.278063	0.0382542	1.039	0.0479213	0.798272	0.424713
303	2:27995931	G	A	rs3792252	2	27995931	MRPL33	1	3	1	0.99997	0.748307	0.251693	-0.0167913	0.0159505	-1.05271	0.292532	-0.0105929	0.0155603	-0.680767	0.496058	0.0508575	1.05217	0.0456665	1.11367	0.265419	0.0349161	1.03553	0.0483207	0.72259	0.469932
304	2:27996264	G	A	rs78994927	2	27996264	MRPL33	3	1	1	0.59464	0.969211	0.0307893	-0.037938	0.0532522	-0.712422	0.476243	-0.0324019	0.0516733	-0.627054	0.530659	-0.00835648	0.991678	0.151728	-0.0550754	0.956078	0.0709004	1.07347	0.162388	0.436611	0.662394
305	2:27996854:G_GTC	G	GTC	rs201486559	2	27996854	MRPL33	7	5	1	0.98391	0.992583	0.00741727	-0.0927141	0.0814946	-1.13767	0.255321	-0.13341	0.0789867	-1.68902	0.0912917	-0.00420226	0.995807	0.222531	-0.0188839	0.984934	0.10362	1.10918	0.236744	0.437688	0.661612
306	2:27996903	A	G	rs145904406	2	27996903	MRPL33	1	3	1	0.98392	0.992583	0.00741735	-0.0927144	0.0814925	-1.1377	0.255308	-0.133408	0.0789846	-1.68904	0.0912886	-0.00418721	0.995822	0.222528	-0.0188166	0.984987	0.103628	1.10919	0.236742	0.437726	0.661585
307	2:27996965	A	G	rs181241031	2	27996965	MRPL33	1	3	1	0.54567	0.993251	0.00674881	-0.15522	0.11103	-1.398	0.162186	-0.134134	0.108946	-1.2312	0.21832	0.064664	1.0668	0.308333	0.209721	0.833885	0.240375	1.27173	0.354866	0.677367	0.498173
308	2:27997196	T	C	rs146922844	2	27997196	MRPL33	4	2	1	0.98392	0.992583	0.00741692	-0.0927207	0.0814944	-1.13776	0.255286	-0.133418	0.0789865	-1.68912	0.0912727	-0.00428294	0.995726	0.222526	-0.0192469	0.984644	0.103522	1.10907	0.236738	0.437286	0.661904
309	2:27999782	T	C	rs141191877	2	27999782	MRPL33	4	2	1	0.98409	0.992589	0.00741129	-0.0927536	0.081512	-1.13791	0.25522	-0.13352	0.0790039	-1.69004	0.0910963	-0.00480561	0.995206	0.222547	-0.0215937	0.982772	0.1028	1.10827	0.236756	0.434201	0.664142
310	2:27999967	G	A	rs74974644	2	27999967	MRPL33	3	1	1	0.73251	0.931017	0.0689832	-0.0471823	0.0323421	-1.45885	0.14468	-0.0384374	0.0318447	-1.20703	0.227492	0.00944026	1.00948	0.0924518	0.10211	0.918669	0.00619894	1.00622	0.0984583	0.0629601	0.949798
311	2:28000724	C	G	rs35463245	2	28000724	MRPL33	2	3	1	0.9935	0.793842	0.206158	-0.0210281	0.0171522	-1.22597	0.220277	-0.013037	0.0167557	-0.77806	0.436578	0.049875	1.05114	0.0492698	1.01228	0.311403	0.0171984	1.01735	0.0520302	0.330547	0.740987
312	2:28001028	A	G	rs193220594	2	28001028	MRPL33	1	3	1	0.68822	0.991582	0.0084177	0.0410213	0.0971175	0.422389	0.672763	0.00563324	0.0952483	0.0591427	0.952841	-0.367837	0.69223	0.248799	-1.47845	0.139287	-0.40768	0.665192	0.263597	-1.5466	0.121959
313	2:28001051	C	A	rs17006242	2	28001051	MRPL33	2	1	1	0.99977	0.795775	0.204225	-0.0241903	0.0171566	-1.40996	0.158623	-0.0163243	0.0167623	-0.973869	0.330179	0.0532801	1.05473	0.049302	1.08069	0.279836	0.0222148	1.02246	0.0520666	0.426661	0.669626
314	2:28001745	G	A	rs77829337	2	28001745	MRPL33	3	1	1	0.57352	0.989427	0.0105731	0.0587633	0.0950773	0.618058	0.53657	0.0275238	0.0931781	0.295389	0.767712	-0.422917	0.655133	0.239642	-1.76478	0.0776001	-0.466766	0.627027	0.253125	-1.84401	0.0651811
315	2:28002002	T	C	rs3792253	2	28002002	MRPL33	4	2	1	1	0.795761	0.204239	-0.0241865	0.0171554	-1.40985	0.158657	-0.016317	0.0167611	-0.973507	0.330359	0.0533785	1.05483	0.0492982	1.08277	0.278911	0.0222562	1.02251	0.0520632	0.427483	0.669027
316	2:74699595	G	T	rs78834087	2	74699595	MRPL53	3	4	1	0.96698	0.984229	0.0157709	-0.0463172	0.0562198	-0.82386	0.410065	-0.0108434	0.0549382	-0.197373	0.843545	0.13171	1.14078	0.166421	0.791422	0.428698	0.0709582	1.07354	0.177835	0.399011	0.689885
317	2:74699715	T	C	rs141704877	2	74699715	MRPL53	4	2	1	0.75825	0.985663	0.0143368	-0.058267	0.0680979	-0.855635	0.392248	-0.0208505	0.067744	-0.307784	0.758262	0.287087	1.33254	0.214903	1.33589	0.181585	0.285367	1.33025	0.242523	1.17666	0.239331
318	2:74699778	C	A	rs1047911	2	74699778	MRPL53	2	1	1	0.92577	0.845953	0.154047	-0.00505271	0.0199775	-0.252921	0.800342	0.00212083	0.0194858	0.10884	0.913335	-0.0365538	0.964106	0.0562898	-0.649386	0.516089	-0.0332248	0.967321	0.0609076	-0.545496	0.585412
319	2:75874015	C	G	rs11552948	2	75874015	MRPL19	2	3	1	0.99517	0.984227	0.0157732	-0.0524523	0.0556063	-0.94328	0.345591	-0.0482796	0.0545078	-0.885736	0.375812	-0.0383228	0.962402	0.150555	-0.254544	0.799075	-0.0252585	0.975058	0.158784	-0.159074	0.87361
320	2:75874091	G	T	rs41285999	2	75874091	MRPL19	3	4	1	0.97869	0.985046	0.0149538	-0.053877	0.057022	-0.944844	0.344792	-0.0485643	0.0559528	-0.867951	0.385472	-0.0367582	0.963909	0.15606	-0.23554	0.81379	0.00279021	1.00279	0.164987	0.0169117	0.986507
321	2:75874390	G	C	rs2286239	2	75874390	MRPL19	3	2	1	0.99257	0.728115	0.271885	-0.0361727	0.0158198	-2.28654	0.0222716	-0.0268203	0.0154952	-1.73088	0.0835489	0.0193972	1.01959	0.0450421	0.430647	0.666725	0.00493119	1.00494	0.0482223	0.10226	0.918551
322	2:75874737	G	A	rs57164844	2	75874737	MRPL19	3	1	1	0.99309	0.98426	0.0157399	-0.052477	0.0557036	-0.942075	0.346208	-0.0480821	0.0546076	-0.880502	0.378639	-0.0410718	0.95976	0.150849	-0.272271	0.785413	-0.0284839	0.971918	0.159129	-0.178999	0.857938
323	2:75874979	A	G	rs13026918	2	75874979	MRPL19	3	1	1	0.99444	0.595673	0.404327	0.0280417	0.0142429	1.96882	0.0490385	0.0245981	0.0138994	1.76972	0.0768477	0.00697365	1.007	0.0401858	0.173535	0.862231	0.0056183	1.00563	0.0431302	0.130264	0.896358
324	2:75875109	T	G	rs13008967	2	75875109	MRPL19	4	3	1	0.98529	0.780912	0.219088	0.00472517	0.0169541	0.278704	0.780485	-0.0013831	0.0165831	-0.0834044	0.933534	0.00675616	1.00678	0.047174	0.143218	0.886118	0.00910497	1.00915	0.0506516	0.179757	0.857344
325	2:75875163	C	A	rs13032271	2	75875163	MRPL19	1	2	1	0.9948	0.558868	0.441132	0.0239363	0.0141259	1.69449	0.0902441	0.020699	0.0137912	1.50088	0.133463	0.0128438	1.01293	0.0400197	0.320935	0.748259	0.00707157	1.0071	0.0428012	0.165219	0.868772
326	2:75875317	A	G	rs13032535	2	75875317	MRPL19	3	1	1	0.99436	0.593442	0.406558	0.0282803	0.0142408	1.98586	0.0471127	0.0242153	0.0138998	1.74214	0.0815597	0.0056977	1.00571	0.0401709	0.141836	0.887209	0.00390376	1.00391	0.0431662	0.0904357	0.927941
327	2:75875666	G	A	rs73936753	2	75875666	MRPL19	3	1	1	0.98673	0.984271	0.0157295	-0.0477893	0.0557644	-0.856986	0.391501	-0.0410716	0.0546684	-0.751285	0.452524	-0.100273	0.90459	0.148825	-0.673768	0.500459	-0.0729568	0.929641	0.158682	-0.459768	0.645682
328	2:75875723	C	T	rs7421131	2	75875723	MRPL19	4	2	1	0.93201	0.539771	0.460229	0.0205387	0.0145368	1.41288	0.157764	0.0166986	0.0141978	1.17613	0.23961	0.00380335	1.00381	0.0412063	0.0923001	0.92646	0.0038753	1.00388	0.0440723	0.0879307	0.929932
329	2:75875751	C	T	rs58565531	2	75875751	MRPL19	2	4	1	0.9573	0.708604	0.291396	0.000108583	0.0157578	0.00689074	0.994502	-0.003831	0.0154029	-0.24872	0.80359	-0.0193627	0.980824	0.0442274	-0.437797	0.661533	-0.00856443	0.991472	0.047237	-0.181308	0.856126
330	2:75875918	A	C	rs7597241	2	75875918	MRPL19	2	1	1	0.98376	0.689295	0.310705	0.024517	0.0151866	1.61439	0.106516	0.0164991	0.0148559	1.11061	0.2668	0.0112321	1.0113	0.0426888	0.263115	0.792462	-0.00170491	0.998297	0.0454888	-0.0374797	0.970103
331	2:75876190	T	G	rs34827428	2	75876190	MRPL19	4	3	1	0.99655	0.75468	0.24532	-0.0376699	0.0163219	-2.30794	0.02105	-0.0276302	0.0159897	-1.72801	0.0840623	0.0117308	1.0118	0.0463611	0.25303	0.800245	0.00598185	1.006	0.0496938	0.120374	0.904187
332	2:75876315	A	G	rs17689640	2	75876315	MRPL19	3	1	1	0.99779	0.571089	0.428911	0.0292761	0.0141044	2.07568	0.0379832	0.0247432	0.013781	1.79546	0.0726537	0.0103949	1.01045	0.0399682	0.26008	0.794802	0.00874673	1.00879	0.0427715	0.204499	0.837964
333	2:75876511	T	C	rs34342984	2	75876511	MRPL19	4	2	1	0.99701	0.679117	0.320883	9.06245e-05	0.0149303	0.00606983	0.995157	-0.00302893	0.0145996	-0.207466	0.835656	-0.0195739	0.980616	0.0418799	-0.467382	0.640226	-0.0158815	0.984244	0.0447528	-0.354872	0.722686
334	2:75876931	T	A	rs189174312	2	75876931	MRPL19	4	1	1	0.51334	0.992558	0.00744171	-0.130887	0.11486	-1.13954	0.254543	-0.108286	0.114459	-0.94607	0.344169	0.222147	1.24876	0.33332	0.666469	0.505111	0.135142	1.1447	0.357606	0.377908	0.705499
335	2:75877305:AT_A	AT	A	rs148033532	2	75877305	MRPL19	7	6	1	0.98718	0.984801	0.0151988	-0.0453165	0.056936	-0.795919	0.426123	-0.0387292	0.0558731	-0.693164	0.488246	-0.0357548	0.964877	0.155971	-0.22924	0.818682	-0.0430468	0.957867	0.163005	-0.264083	0.791716
336	2:75877409:GA_G	GA	G	rs3836196	2	75877409	MRPL19	7	6	1	0.99624	0.693393	0.306607	0.00141673	0.0151806	0.0933249	0.92565	0.00130463	0.0148273	0.0879879	0.929891	-0.0233593	0.976911	0.0426013	-0.548325	0.583469	-0.0198428	0.980353	0.0455219	-0.435896	0.662912
337	2:75877416:AG_A	AG	A	rs201081017	2	75877416	MRPL19	7	6	1	0.4977	0.978813	0.0211874	-0.0109792	0.070609	-0.155493	0.87644	-0.00297848	0.0688405	-0.0432664	0.965491	0.0319106	1.03243	0.20257	0.157529	0.874828	0.0627369	1.06475	0.217603	0.288309	0.77311
338	2:75877562	C	T	rs3771872	2	75877562	MRPL19	2	4	1	1	0.876472	0.123528	0.011887	0.0211049	0.563233	0.573306	0.0177288	0.0205806	0.861429	0.389052	0.0125568	1.01264	0.0601529	0.208748	0.834645	0.0313118	1.03181	0.0646655	0.484211	0.628236
339	2:75877578	C	T	rs1990144	2	75877578	MRPL19	2	4	1	0.99965	0.433164	0.433164	-0.0282404	0.0141072	-2.00184	0.0453647	-0.0235158	0.0137856	-1.70582	0.0881177	-0.01082	0.989238	0.0400209	-0.270359	0.786884	-0.0126284	0.987451	0.0428567	-0.294666	0.768249
340	2:75877650	G	A	rs1990145	2	75877650	MRPL19	3	1	1	0.99998	0.695984	0.304016	0.00417997	0.0151634	0.275662	0.782821	0.000880626	0.0148118	0.0594543	0.952593	-0.0178442	0.982314	0.0425942	-0.418935	0.675263	-0.0173711	0.982779	0.0455293	-0.381537	0.702805
341	2:75877812	G	A	rs3771875	2	75877812	MRPL19	1	3	1	1	0.694398	0.305602	0.0274907	0.0151177	1.81845	0.069065	0.0192867	0.0147767	1.30521	0.191894	0.0070928	1.00712	0.0425486	0.166699	0.867607	-0.00651969	0.993502	0.0452447	-0.144098	0.885423
342	2:75877866	C	A	rs79874767	2	75877866	MRPL19	2	1	1	0.99832	0.988598	0.0114017	-0.0828361	0.064862	-1.27711	0.201632	-0.0669005	0.0634871	-1.05376	0.292053	-0.0638565	0.93814	0.180691	-0.353402	0.723787	-0.033844	0.966722	0.188255	-0.179777	0.857328
343	2:75878063	C	T	rs115988594	2	75878063	MRPL19	2	4	1	0.98878	0.984865	0.0151349	-0.0451394	0.0570399	-0.791365	0.428775	-0.0381126	0.0559805	-0.680819	0.496024	-0.0411806	0.959656	0.156157	-0.263713	0.792001	-0.0496055	0.951605	0.163201	-0.303953	0.761164
344	2:75878443	C	T	rs757916	2	75878443	MRPL19	2	4	1	0.99995	0.876458	0.123542	0.0118462	0.0211054	0.561286	0.574632	0.0176841	0.0205811	0.859236	0.390261	0.013022	1.01311	0.0601674	0.216429	0.828653	0.0317903	1.0323	0.0646779	0.491517	0.623061
345	2:75878511	G	A	rs11688959	2	75878511	MRPL19	3	1	1	0.99872	0.752507	0.247493	-0.0385672	0.0162741	-2.36985	0.0178392	-0.0287081	0.0159422	-1.80076	0.0718151	0.0102458	1.0103	0.0462133	0.221708	0.824541	0.00849569	1.00853	0.0495522	0.171449	0.86387
346	2:75878618	A	G	rs757917	2	75878618	MRPL19	1	3	1	0.9989	0.60812	0.39188	-0.0281214	0.0142794	-1.96936	0.0489762	-0.0178761	0.0139893	-1.27784	0.201377	0.008338	1.00837	0.0404067	0.206352	0.836516	0.019553	1.01975	0.0432199	0.452409	0.650975
347	2:75878740	A	G	rs76236718	2	75878740	MRPL19	1	3	1	0.98973	0.984891	0.015109	-0.0450661	0.0570775	-0.78956	0.429829	-0.037858	0.0560195	-0.675801	0.499205	-0.0433916	0.957536	0.156212	-0.277774	0.781186	-0.0522793	0.949064	0.163256	-0.32023	0.748794
348	2:75879218	C	G	rs140746449	2	75879218	MRPL19	2	3	1	0.89864	0.994152	0.00584834	-0.0840951	0.101745	-0.826525	0.408553	-0.0441814	0.100967	-0.437584	0.661711	0.366076	1.44206	0.30334	1.20682	0.227502	0.19788	1.21882	0.319999	0.618378	0.536326
349	2:75879359	G	A	rs41382847	2	75879359	MRPL19	3	1	1	0.68562	0.991521	0.0084789	-0.0208834	0.08799	-0.237338	0.812406	0.0192696	0.0846265	0.227702	0.819889	0.441759	1.55544	0.299852	1.47325	0.140683	0.455456	1.57689	0.310328	1.46766	0.142196
350	2:75879452	G	C	rs4853168	2	75879452	MRPL19	3	2	1	0.99872	0.752184	0.247816	-0.0382056	0.0162705	-2.34815	0.0189121	-0.0287175	0.0159384	-1.80179	0.0716526	0.00619003	1.00621	0.0461537	0.134118	0.89331	0.00462843	1.00464	0.0494874	0.0935274	0.925485
351	2:75879981	A	C	rs17689803	2	75879981	MRPL19	1	2	1	0.96151	0.975431	0.0245688	0.00513816	0.0449873	0.114214	0.909074	0.0277643	0.0449245	0.618021	0.536596	-0.0233438	0.976927	0.122732	-0.190201	0.849151	-0.0537272	0.947691	0.133981	-0.401007	0.688415
352	2:75880366	A	G	rs3771876	2	75880366	MRPL19	1	3	1	0.98915	0.602665	0.397335	-0.0253277	0.0143074	-1.77025	0.0767564	-0.0152945	0.0140127	-1.09147	0.27513	0.00418646	1.0042	0.0405095	0.103345	0.917689	0.0155061	1.01563	0.0433043	0.358074	0.720288
353	2:75880374	A	G	rs3771877	2	75880374	MRPL19	1	3	1	0.99918	0.608173	0.391827	-0.0281268	0.0142791	-1.96978	0.0489275	-0.0179019	0.0139892	-1.2797	0.200724	0.00791097	1.00794	0.0404034	0.1958	0.844767	0.0192105	1.0194	0.0432232	0.44445	0.656718
354	2:75880763	C	T	rs77724116	2	75880763	MRPL19	2	4	1	0.98694	0.988154	0.0118465	-0.0766066	0.0639232	-1.19842	0.230821	-0.0745177	0.0625319	-1.19167	0.233458	-0.11665	0.889897	0.1739	-0.670785	0.502358	-0.065364	0.936726	0.183916	-0.355401	0.722289
355	2:75880972	C	T	rs115362097	2	75880972	MRPL19	2	4	1	0.62	0.980336	0.0196642	0.00165163	0.0620226	0.0266295	0.978756	-0.015755	0.0610612	-0.25802	0.796404	0.106376	1.11224	0.186989	0.568886	0.569433	0.053325	1.05477	0.199178	0.267725	0.788911
356	2:75881251	A	G	rs34356427	2	75881251	MRPL19	1	3	1	0.99932	0.752937	0.247063	-0.0383355	0.016271	-2.35607	0.0185144	-0.0288332	0.0159383	-1.80906	0.0705157	0.0114487	1.01151	0.046199	0.247814	0.804278	0.0100205	1.01007	0.0495243	0.202335	0.839655
357	2:75881264	G	T	rs7592795	2	75881264	MRPL19	3	4	1	0.99781	0.611955	0.388045	-0.0282167	0.014319	-1.97059	0.0488357	-0.0180309	0.0140286	-1.28529	0.198764	0.00816778	1.0082	0.0404893	0.201727	0.84013	0.0194749	1.01967	0.0433613	0.449131	0.653337
358	2:75881828	T	C	rs6759555	2	75881828	MRPL19	4	2	1	0.99973	0.608142	0.391858	-0.0280426	0.0142769	-1.96419	0.0495725	-0.0178533	0.0139871	-1.27641	0.201884	0.00723903	1.00727	0.0403857	0.179247	0.857743	0.0186269	1.0188	0.0432077	0.431102	0.666395
359	2:75882399	G	A	rs17689863	2	75882399	MRPL19	3	1	1	1	0.752857	0.247143	-0.0382793	0.0162666	-2.35324	0.0186555	-0.0288323	0.0159337	-1.80952	0.0704441	0.0111593	1.01122	0.0461693	0.241704	0.809009	0.00989843	1.00995	0.0494874	0.200019	0.841466
360	2:75882576	T	C	rs11847	2	75882576	MRPL19	4	2	1	0.99987	0.608137	0.391863	-0.0280238	0.0142762	-1.96297	0.0497142	-0.0178414	0.0139864	-1.27562	0.202161	0.00717985	1.00721	0.0403817	0.177799	0.858881	0.0185805	1.01875	0.0432035	0.430069	0.667145
361	2:75882656	G	A	rs1049678	2	75882656	MRPL19	3	1	1	0.99919	0.871975	0.128025	0.00824628	0.0208635	0.395249	0.692679	0.0131539	0.0203355	0.646846	0.517768	0.0210066	1.02123	0.0596154	0.352368	0.724562	0.051754	1.05312	0.0643351	0.804444	0.42114
362	2:75882843	A	G	rs114887986	2	75882843	MRPL19	1	3	1	0.99659	0.991309	0.00869105	-0.129888	0.0756562	-1.71682	0.0860838	-0.10104	0.0740661	-1.36419	0.172583	-0.115597	0.890834	0.206293	-0.560354	0.575238	-0.154558	0.856793	0.216648	-0.713407	0.475594
363	2:75882855	A	G	rs3732304	2	75882855	MRPL19	1	3	1	0.99935	0.753018	0.246982	-0.038169	0.0162832	-2.34408	0.0191198	-0.0286333	0.0159509	-1.79509	0.0727132	0.0108937	1.01095	0.0462105	0.235741	0.813634	0.00865612	1.00869	0.0495216	0.174795	0.861241
364	2:75883033	A	G	rs55983241	2	75883033	MRPL19	1	3	1	1	0.984878	0.0151222	-0.0407264	0.0570333	-0.714081	0.475216	-0.0327143	0.0559803	-0.584389	0.558991	-0.0463702	0.954688	0.156252	-0.296765	0.766646	-0.0589144	0.942787	0.163208	-0.360976	0.718117
365	2:75883276	C	T	rs10165899	2	75883276	MRPL19	2	4	1	1	0.751894	0.248106	-0.0377856	0.0162625	-2.32348	0.0202	-0.0285153	0.0159295	-1.79009	0.0735127	0.00597246	1.00599	0.0460981	0.12956	0.896915	0.00496197	1.00497	0.0494173	0.10041	0.920019
366	2:75883390	G	T	rs917236	2	75883390	MRPL19	3	4	1	1	0.608138	0.391862	-0.0280004	0.0142747	-1.96154	0.0498809	-0.017827	0.013985	-1.27472	0.202481	0.00731811	1.00734	0.0403765	0.181247	0.856174	0.0187239	1.0189	0.0431971	0.433451	0.664687
367	2:75883878	T	C	rs13397865	2	75883878	MRPL19	4	2	1	1	0.623173	0.376827	-0.0262227	0.0144441	-1.81546	0.0695229	-0.016422	0.0141486	-1.16068	0.245838	0.0109807	1.01104	0.0408127	0.26905	0.787891	0.0236294	1.02391	0.0437165	0.540516	0.588842
368	2:75885132	A	C	rs67970377	2	75885132	MRPL19	1	2	1	0.99876	0.871983	0.128017	0.0079953	0.0208635	0.38322	0.701575	0.0129177	0.0203356	0.635227	0.525316	0.0204179	1.02063	0.059588	0.342651	0.731861	0.0507101	1.05202	0.0642884	0.788792	0.430234
369	2:75885322	A	G	rs72818738	2	75885322	MRPL19	1	3	1	0.9997	0.876434	0.123566	0.0116795	0.0211015	0.553493	0.579955	0.0174646	0.0205771	0.848743	0.396074	0.0152685	1.01539	0.0601741	0.253739	0.799697	0.0340911	1.03468	0.064669	0.527162	0.598081
370	2:75885410	T	C	rs2190356	2	75885410	MRPL19	4	2	1	0.99991	0.752691	0.247309	-0.0382513	0.0162575	-2.35284	0.0186758	-0.0289819	0.0159244	-1.81996	0.0688378	0.012096	1.01217	0.0461586	0.262052	0.793281	0.0108547	1.01091	0.0494766	0.219392	0.826345
371	2:75886066:C_CTT	C	CTTGTT	rs144738744	2	75886066	MRPL19	7	5	1	0.98172	0.617961	0.382039	-0.0270108	0.0144709	-1.86655	0.0620323	-0.0169615	0.0141807	-1.1961	0.231729	0.00147487	1.00148	0.0408925	0.036067	0.971229	0.0142757	1.01438	0.0436732	0.326875	0.743762
372	2:75886643	G	A	rs10221782	2	75886643	MRPL19	3	1	1	0.99991	0.608151	0.391849	-0.0282258	0.0142698	-1.97801	0.0479915	-0.0181271	0.0139803	-1.29662	0.194834	0.00757566	1.0076	0.0403668	0.18767	0.851135	0.0188789	1.01906	0.0431891	0.437123	0.662022
373	2:75887579	C	T	rs7577196	2	75887579	MRPL19	2	4	1	0.99999	0.608187	0.391813	-0.0282525	0.0142696	-1.97991	0.047778	-0.0181449	0.0139801	-1.29791	0.194393	0.0075233	1.00755	0.0403664	0.186375	0.852151	0.0188085	1.01899	0.0431887	0.435497	0.663202
374	2:75887834	T	C	rs13426287	2	75887834	MRPL19	4	2	1	1	0.608102	0.391898	-0.0281303	0.0142715	-1.97108	0.0487792	-0.0179613	0.0139822	-1.28458	0.199012	0.00855693	1.00859	0.0403824	0.211898	0.832187	0.0195245	1.01972	0.0432016	0.451938	0.651313
375	2:75888096	G	A	rs6730759	2	75888096	MRPL19	3	1	1	0.9998	0.608745	0.391255	-0.0280031	0.0142709	-1.96225	0.0497984	-0.017984	0.0139807	-1.28635	0.198395	0.0124516	1.01253	0.0403977	0.308225	0.757911	0.0242216	1.02452	0.0432199	0.560427	0.575189
376	2:75888160	A	C	rs6547016	2	75888160	MRPL19	1	2	1	1	0.60866	0.39134	-0.0279011	0.0142664	-1.95572	0.0505626	-0.0179592	0.0139781	-1.28481	0.198932	0.0101714	1.01022	0.0403724	0.251939	0.801088	0.0211135	1.02134	0.0431905	0.488846	0.62495
377	2:75888454	T	A	rs184547741	2	75888454	MRPL19	4	1	1	0.67522	0.993617	0.00638307	0.0516267	0.104517	0.493954	0.621364	0.0930644	0.102105	0.911457	0.362108	0.188641	1.20761	0.322312	0.585274	0.558364	-0.0791499	0.923901	0.322	-0.245807	0.805832
378	2:86426566	G	A	rs41291149	2	86426566	MRPL35	3	1	1	0.99278	0.965724	0.0342764	0.0180711	0.0385796	0.46841	0.639515	0.0282104	0.0375266	0.751744	0.452248	0.167016	1.18177	0.114709	1.456	0.145392	0.223159	1.25002	0.121671	1.83412	0.0666366
379	2:86427235	G	C	rs11900161	2	86427235	MRPL35	3	2	1	0.98659	0.421409	0.421409	-0.00303646	0.0143332	-0.211848	0.832235	-0.00108781	0.0140275	-0.0775485	0.938191	0.0117829	1.01185	0.0405948	0.290257	0.77162	-0.00660204	0.99342	0.0434335	-0.152003	0.879184
380	2:86427615	A	G	rs7560376	2	86427615	MRPL35	1	3	1	0.9839	0.498109	0.498109	-0.00125671	0.0142172	-0.0883934	0.929568	-0.00152364	0.0139126	-0.109515	0.912799	-0.00698083	0.993043	0.0403363	-0.173066	0.8626	-0.0461447	0.954904	0.0432789	-1.06622	0.286326
381	2:86427821	G	A	rs2059352	2	86427821	MRPL35	3	1	1	0.97981	0.653526	0.346474	0.00300627	0.0149548	0.201023	0.84069	0.00724534	0.0146577	0.494303	0.621119	0.00775266	1.00778	0.0423639	0.183002	0.854797	0.0195281	1.01972	0.045178	0.432248	0.665561
382	2:86428218	A	C	rs7563742	2	86428218	MRPL35	1	2	1	0.98652	0.499425	0.499425	-0.000710799	0.0141938	-0.0500781	0.960063	-0.000884776	0.0138917	-0.0636911	0.949219	-0.00875385	0.991284	0.0402603	-0.217431	0.827872	-0.0473363	0.953767	0.0432279	-1.09504	0.273498
383	2:86428291	C	T	rs7590445	2	86428291	MRPL35	2	4	1	0.98657	0.499419	0.499419	-0.000699685	0.0141933	-0.0492969	0.960685	-0.000877329	0.0138916	-0.0631556	0.949646	-0.00872674	0.991311	0.0402586	-0.216767	0.82839	-0.0473067	0.953795	0.0432257	-1.09441	0.273775
384	2:86429057	G	A	rs115281553	2	86429057	MRPL35	3	1	1	0.99271	0.965678	0.0343225	0.0176187	0.0385578	0.456942	0.647736	0.0276967	0.0375047	0.738485	0.460262	0.167519	1.18237	0.114665	1.46094	0.144031	0.224045	1.25113	0.121633	1.84198	0.0654785
385	2:86429064	G	T	rs4832254	2	86429064	MRPL35	4	3	1	0.9857	0.921632	0.0783679	0.00760179	0.0262039	0.290101	0.771753	-0.0122106	0.0259279	-0.470942	0.637707	-0.0782733	0.924712	0.0727024	-1.07663	0.281647	-0.0573638	0.94425	0.0796403	-0.720287	0.471349
386	2:86429575	A	G	rs10184462	2	86429575	MRPL35	1	3	1	0.98687	0.499462	0.499462	-0.000642501	0.0141911	-0.0452749	0.96389	-0.000814967	0.0138895	-0.0586751	0.953214	-0.00878072	0.991258	0.0402504	-0.218152	0.82731	-0.0473766	0.953728	0.0432178	-1.09623	0.272979
387	2:86429731:C_CTT	C	CTTAT	rs111706137	2	86429731	MRPL35	7	5	1	0.95249	0.517388	0.482612	-0.00353613	0.0144457	-0.244787	0.806633	-0.00330041	0.0141349	-0.233494	0.815389	0.0154962	1.01562	0.0409542	0.378379	0.705149	-0.0235035	0.976771	0.0439427	-0.534867	0.592742
388	2:86429870	A	G	rs144012663	2	86429870	MRPL35	1	3	1	0.99274	0.965672	0.0343285	0.0175622	0.0385543	0.455519	0.648759	0.0276311	0.0375013	0.736805	0.461283	0.167569	1.18243	0.114657	1.46148	0.143885	0.224148	1.25126	0.121626	1.84293	0.0653392
389	2:86429884	G	A	rs10208602	2	86429884	MRPL35	3	1	1	0.98687	0.499514	0.499514	-0.000675623	0.0141914	-0.0476078	0.962031	-0.000829109	0.0138902	-0.05969	0.952405	-0.008554	0.991482	0.040247	-0.212537	0.831688	-0.0470693	0.954021	0.0432152	-1.08918	0.276073
390	2:86430497	C	T	rs13035593	2	86430497	MRPL35	2	4	1	0.994	0.497688	0.497688	0.000653137	0.014139	0.046194	0.963158	0.000365583	0.0138383	0.0264183	0.978925	-0.00932332	0.99072	0.0400483	-0.232802	0.815915	-0.0467414	0.954334	0.0430073	-1.08682	0.277115
391	2:86430648	A	G	rs10187875	2	86430648	MRPL35	3	1	1	0.98933	0.921749	0.078251	0.008183	0.0261674	0.312718	0.75451	-0.0118349	0.0259044	-0.456869	0.64779	-0.0778205	0.92513	0.072602	-1.07188	0.283775	-0.0562598	0.945294	0.0795548	-0.707183	0.479453
392	2:86431561:CT_C	CT	C	rs34093603	2	86431561	MRPL35	7	6	1	0.93675	0.520774	0.479226	-0.00187628	0.0145033	-0.129369	0.897072	-0.00253266	0.0141979	-0.178383	0.858431	-0.0072538	0.992772	0.0411349	-0.176342	0.860025	-0.0427495	0.958151	0.0441288	-0.968743	0.332673
393	2:86431621	C	T	rs6547665	2	86431621	MRPL35	2	4	1	0.9948	0.49682	0.49682	5.93011e-05	0.0141283	0.00419732	0.996651	-0.000153175	0.0138313	-0.0110746	0.991165	-0.00875035	0.991288	0.0400326	-0.218581	0.826977	-0.047504	0.953607	0.043	-1.10474	0.269271
394	2:86432191	G	A	rs12714173	2	86432191	MRPL35	3	1	1	0.99445	0.496292	0.496292	0.000380268	0.0141288	0.0269144	0.978529	0.000189439	0.0138324	0.0136953	0.989074	-0.00925691	0.990786	0.0400265	-0.231269	0.817106	-0.0482388	0.952906	0.0429969	-1.12192	0.261898
395	2:86432252	G	A	rs12714174	2	86432252	MRPL35	3	1	1	0.99671	0.496846	0.496846	0.000217021	0.0141135	0.0153769	0.987732	2.51206e-05	0.0138172	0.00181807	0.998549	-0.00902508	0.991016	0.039983	-0.225723	0.821417	-0.0477976	0.953327	0.0429488	-1.1129	0.265752
396	2:86432510	T	C	rs180925811	2	86432510	MRPL35	4	2	1	0.51482	0.988891	0.0111091	-0.105428	0.0891519	-1.18257	0.237046	-0.120897	0.0885765	-1.36488	0.172365	0.372568	1.45146	0.293225	1.27059	0.203875	0.39203	1.47998	0.329348	1.19032	0.23392
397	2:86432538:GCT_G	GCT	G	rs34552877	2	86432538	MRPL35	7	6	1	0.98867	0.501291	0.498709	0.000248883	0.0141445	0.0175958	0.985962	-0.000127601	0.0138519	-0.00921178	0.992651	-0.0121811	0.987893	0.0401133	-0.303668	0.761381	-0.0506622	0.9506	0.0430789	-1.17603	0.239581
398	2:86432545:CTG_C	CTG	C	rs201148326	2	86432545	MRPL35	7	6	1	0.79812	0.586806	0.413194	0.000287881	0.0159396	0.0180607	0.985591	0.00139625	0.0156061	0.0894685	0.928714	-0.0106983	0.989359	0.0451913	-0.236733	0.812864	-0.0559585	0.945578	0.0482985	-1.1586	0.24662
399	2:86432865	G	C	rs12714175	2	86432865	MRPL35	3	2	1	0.99729	0.497086	0.497086	0.000393238	0.0141155	0.0278585	0.977776	0.00019962	0.013816	0.0144485	0.988473	-0.00971321	0.990334	0.0399829	-0.242934	0.808056	-0.0484878	0.952669	0.0429494	-1.12895	0.258918
400	2:86433240	C	T	rs10901	2	86433240	MRPL35	2	4	1	0.99711	0.497708	0.497708	0.00093274	0.0141146	0.0660835	0.947314	0.00068039	0.0138151	0.0492496	0.960723	-0.00964534	0.990401	0.0399667	-0.241335	0.809296	-0.0470773	0.954014	0.0429232	-1.09678	0.272737
401	2:86433591	A	G	rs12714177	2	86433591	MRPL35	1	3	1	0.99783	0.496867	0.496867	0.000296837	0.0141052	0.0210445	0.983211	0.000115763	0.0138094	0.0083829	0.993312	-0.00912682	0.990915	0.0399557	-0.228424	0.819317	-0.0478907	0.953238	0.0429206	-1.1158	0.264508
402	2:86434875	A	T	rs9789526	2	86434875	MRPL35	1	4	1	0.9717	0.506544	0.493456	0.00255849	0.0143034	0.178873	0.858046	0.00255802	0.0139982	0.18274	0.855011	-0.0110468	0.989014	0.0405361	-0.272517	0.785225	-0.0468304	0.954249	0.0434633	-1.07747	0.281271
403	2:86434890	C	T	rs115063998	2	86434890	MRPL35	2	4	1	0.9938	0.965596	0.0344041	0.0168249	0.0385076	0.436925	0.662188	0.0267824	0.0374547	0.715061	0.474612	0.168375	1.18338	0.114564	1.4697	0.141642	0.225479	1.25292	0.121517	1.85553	0.06352
404	2:86436067	C	A	rs3770059	2	86436067	MRPL35	1	2	1	0.99967	0.418149	0.418149	0.00429051	0.0142469	0.301154	0.763311	-0.0017935	0.0139564	-0.128508	0.897753	-0.0328234	0.967709	0.0405131	-0.81019	0.417831	-0.0640484	0.93796	0.0433465	-1.47759	0.139517
405	2:86436436	C	T	rs77841339	2	86436436	MRPL35	2	4	1	0.91976	0.966879	0.0331212	-0.0417597	0.040991	-1.01875	0.308378	-0.0380336	0.0397994	-0.955634	0.339314	0.0376452	1.03836	0.119152	0.315941	0.752047	0.120544	1.12811	0.127924	0.942311	0.346033
406	2:86436514	G	A	rs1540391	2	86436514	MRPL35	3	1	1	0.99535	0.507584	0.492416	0.00514796	0.0141393	0.364089	0.715809	0.0050469	0.0138331	0.364843	0.715247	-0.00620438	0.993815	0.0399735	-0.155212	0.876654	-0.0547875	0.946686	0.0428355	-1.27902	0.200889
407	2:86437433	G	C	rs192438590	2	86437433	MRPL35	3	2	1	0.51307	0.675011	0.324989	-0.0222066	0.021127	-1.0511	0.293272	-0.0110271	0.0207008	-0.532689	0.594278	0.0582006	1.05993	0.060457	0.962677	0.33571	0.0928932	1.09734	0.0647656	1.4343	0.151487
408	2:86437551	T	G	rs7565645	2	86437551	MRPL35	3	4	1	0.99804	0.924922	0.0750782	-0.00210455	0.0264112	-0.0796838	0.936492	-0.0140332	0.0260929	-0.537816	0.590733	-0.0740111	0.928661	0.0732068	-1.01099	0.312023	-0.0556622	0.945859	0.0797647	-0.697831	0.485283
409	2:86437898	C	T	rs13353	2	86437898	MRPL35	4	2	1	0.99381	0.927353	0.0726466	-0.00705022	0.0268383	-0.262692	0.7928	-0.0276489	0.0265856	-1.04	0.298403	-0.0476087	0.953507	0.0747554	-0.63686	0.524216	-0.0117499	0.988319	0.0819126	-0.143444	0.885939
410	2:86438146	A	G	rs2241432	2	86438146	MRPL35	3	1	1	0.99869	0.654619	0.345381	0.00625888	0.0147909	0.423157	0.672202	0.00977694	0.0144878	0.67484	0.499815	0.00925175	1.00929	0.0418487	0.221076	0.825033	0.016549	1.01669	0.044567	0.371329	0.710392
411	2:86438600	T	C	rs17438451	2	86438600	MRPL35	4	2	1	0.99993	0.622433	0.377567	0.00714023	0.0144013	0.495804	0.620058	0.0122029	0.0141149	0.86454	0.387342	0.0369745	1.03767	0.0409941	0.901946	0.367085	0.053701	1.05517	0.0437204	1.22828	0.219341
412	2:86440176	C	G	rs116091576	2	86440176	MRPL35	2	3	1	0.99748	0.965499	0.0345015	0.0142394	0.0384224	0.3706	0.710954	0.0249102	0.0373714	0.666557	0.505093	0.186428	1.20494	0.115049	1.62042	0.105141	0.249214	1.28302	0.122133	2.04051	0.0412998
413	2:86440436	T	C	rs3087642	2	86440436	MRPL35	4	2	1	0.99841	0.622918	0.377082	0.00776827	0.0144056	0.539252	0.589741	0.012588	0.0141217	0.891392	0.372771	0.0335893	1.03416	0.0409936	0.819377	0.412571	0.0514234	1.05277	0.043725	1.17606	0.239569
414	2:95754698	G	C	rs147596610	2	95754698	MRPS5	3	2	1	0.50058	0.991161	0.00883858	-0.00137726	0.108797	-0.012659	0.9899	-0.00525177	0.105633	-0.0497169	0.96035	0.874125	2.39678	0.448467	1.94914	0.0512786	0.718653	2.05167	0.4584	1.56774	0.116941
415	2:95755227	G	A	rs143155041	2	95755227	MRPS5	3	1	1	0.93502	0.992284	0.00771567	-0.0153465	0.085901	-0.178653	0.858219	-0.0280654	0.0838319	-0.334781	0.737807	0.341551	1.40713	0.28676	1.19107	0.233626	0.310077	1.36353	0.301745	1.02761	0.304131
416	2:95755475	G	A	rs77910653	2	95755475	MRPS5	3	1	1	0.7237	0.956372	0.0436282	-0.023851	0.0411201	-0.580032	0.561924	-0.045369	0.0404494	-1.12162	0.262088	0.276935	1.31908	0.130105	2.12855	0.0332914	0.285177	1.33	0.139901	2.03843	0.0415072
417	2:95755661	A	G	rs3112991	2	95755661	MRPS5	3	1	1	0.8321	0.744907	0.255093	0.000833665	0.0177247	0.0470341	0.962488	0.00426916	0.0173312	0.246328	0.80544	0.0325922	1.03313	0.0506072	0.644024	0.51956	0.0658047	1.06802	0.0542779	1.21236	0.225373
418	2:95758362	G	A	rs112708374	2	95758362	MRPS5	3	1	1	0.54542	0.989378	0.0106221	-0.072962	0.092398	-0.789649	0.429777	-0.0649744	0.0908614	-0.715093	0.474592	-0.111553	0.894444	0.251328	-0.443854	0.657148	-0.161176	0.851143	0.266001	-0.605921	0.544567
419	2:95762277	A	G	rs141103728	2	95762277	MRPS5	1	3	1	0.60135	0.979179	0.0208206	-0.0604097	0.0616186	-0.980381	0.326954	-0.0684903	0.0602288	-1.13717	0.255534	-0.0755656	0.927219	0.16615	-0.454803	0.649251	-0.0280087	0.97238	0.177773	-0.157553	0.874809
420	2:95763345	A	G	rs77976443	2	95763345	MRPS5	1	3	1	0.95245	0.861528	0.138472	0.00335846	0.0207059	0.162198	0.871158	-0.00302352	0.0203262	-0.14875	0.881758	0.0540842	1.05557	0.0596629	0.906495	0.364674	0.0383719	1.03912	0.0633469	0.605743	0.544686
421	2:95764420:T_TG	T	TG	rs35188188	2	95764420	MRPS5	7	5	1	0.85071	0.920995	0.0790047	-0.00626764	0.0282051	-0.222217	0.824156	0.00608857	0.0276399	0.220282	0.825662	-0.0554224	0.946085	0.0785861	-0.705244	0.480658	0.00570108	1.00572	0.0847065	0.0673039	0.94634
422	2:95764604	A	G	rs116675189	2	95764604	MRPS5	1	3	1	0.7961	0.945866	0.0541343	0.00491898	0.0353221	0.139261	0.889251	0.0176398	0.0346249	0.509455	0.610461	-0.113589	0.892625	0.0958034	-1.18565	0.235761	-0.0675412	0.934689	0.103711	-0.651244	0.514889
423	2:95764650:A_AAT	A	AATT	rs201314204	2	95764650	MRPS5	5	7	1	0.6686	0.65174	0.34826	0.00164011	0.0178459	0.091904	0.926779	0.00162162	0.0174543	0.0929067	0.925982	-0.0255281	0.974795	0.0504153	-0.506356	0.612606	-0.000745722	0.999255	0.0536803	-0.0138919	0.988916
424	2:95764667:T_TTA	T	TTA	rs200145426	2	95764667	MRPS5	5	7	1	0.67345	0.639409	0.360591	-0.00152073	0.0177047	-0.085894	0.931555	-0.00141959	0.0173237	-0.0819451	0.934694	-0.0303254	0.97013	0.0499048	-0.607665	0.54341	-0.00754336	0.992485	0.0531584	-0.141903	0.887156
425	2:95764668:T_TA	T	TA	rs70964857	2	95764668	MRPS5	5	7	1	0.6666	0.650058	0.349942	0.00084014	0.0178613	0.0470368	0.962486	0.000735191	0.0174672	0.0420899	0.966429	-0.0220257	0.978215	0.0504596	-0.436502	0.662473	0.00268277	1.00269	0.0537476	0.0499141	0.960191
426	2:95765073	G	A	rs138205690	2	95765073	MRPS5	3	1	1	0.66113	0.993226	0.00677449	0.000626961	0.107095	0.00585425	0.995329	0.00130358	0.103948	0.0125407	0.989995	0.968326	2.63353	0.45646	2.12138	0.0338894	0.788851	2.20087	0.461904	1.70782	0.0876688
427	2:95766599	C	T	rs115258802	2	95766599	MRPS5	2	4	1	0.54673	0.967807	0.0321926	0.0360916	0.0535236	0.674312	0.500149	0.0337878	0.0520132	0.649601	0.515986	-0.0537155	0.947702	0.151013	-0.355703	0.722063	-0.0704051	0.932016	0.162834	-0.432373	0.66547
428	2:95768821	G	A	rs189597822	2	95768821	MRPS5	3	1	1	0.85534	0.994594	0.0054061	-0.0409582	0.100579	-0.407225	0.683863	-0.0371097	0.0971653	-0.381924	0.702538	0.347991	1.41622	0.321957	1.08086	0.279758	0.357061	1.42912	0.356159	1.00253	0.316086
429	2:95769587:TC_T	TC	T	rs201027877	2	95769587	MRPS5	7	6	1	0.78841	0.971175	0.0288249	0.0804133	0.0474335	1.69528	0.0900943	0.109406	0.0462053	2.36782	0.0179394	-0.00350984	0.996496	0.132811	-0.0264272	0.978917	-0.0906322	0.913354	0.140842	-0.643505	0.519897
430	2:95771096	T	C	rs3112231	2	95771096	MRPS5	2	4	1	0.977	0.753792	0.246208	-0.00515858	0.0165402	-0.311881	0.755146	-0.00253451	0.0161758	-0.156686	0.8755	0.0291932	1.02962	0.0474883	0.614745	0.538723	0.0596416	1.06146	0.0508527	1.17283	0.240864
431	2:95772785	G	A	rs184532225	2	95772785	MRPS5	3	1	1	0.66007	0.993324	0.00667602	0.0048848	0.108426	0.045052	0.964068	0.00591422	0.105266	0.0561837	0.955198	0.914837	2.49637	0.456461	2.00419	0.0450492	0.749825	2.11663	0.461864	1.62347	0.104488
432	2:95775761	G	A	rs113259652	2	95775761	MRPS5	3	1	1	0.94915	0.94898	0.05102	-0.00945458	0.0326671	-0.289422	0.772272	-0.0019726	0.0321474	-0.0613612	0.951075	0.0723316	1.07501	0.0951071	0.760527	0.446939	0.0466982	1.04781	0.103681	0.450401	0.652421
433	2:95776956	G	A	rs114615085	2	95776956	MRPS5	3	1	1	0.96544	0.952277	0.0477235	0.0479351	0.0328475	1.45932	0.14455	0.0256612	0.032369	0.792771	0.427957	0.145943	1.15713	0.101067	1.44402	0.148733	0.146599	1.15789	0.109383	1.34023	0.18017
434	2:95777084	G	A	rs115616626	2	95777084	MRPS5	3	1	1	0.58401	0.991295	0.00870485	-0.0696778	0.0992166	-0.70228	0.482543	-0.0636671	0.0964043	-0.660417	0.509023	0.301115	1.35136	0.310402	0.970078	0.332007	0.379048	1.46089	0.331483	1.14349	0.252835
435	2:95778336	G	T	rs116460675	2	95778336	MRPS5	3	4	1	0.5027	0.992832	0.00716784	-0.0397511	0.119822	-0.33175	0.740094	-0.0443383	0.117008	-0.378933	0.704757	0.354547	1.42554	0.369606	0.959257	0.337429	0.507193	1.66062	0.397613	1.27559	0.202099
436	2:95778365	G	A	rs10184772	2	95778365	MRPS5	3	1	1	0.99996	0.864238	0.135762	0.00278811	0.0204084	0.136615	0.891341	-0.00383574	0.0200351	-0.191451	0.848182	0.0594885	1.06129	0.0588648	1.0106	0.31221	0.0436019	1.04457	0.0625807	0.69673	0.485972
437	2:95781896	G	C	rs183661092	2	95781896	MRPS5	3	2	1	0.7864	0.992244	0.0077562	-0.0139343	0.0884817	-0.157482	0.874872	-0.0861773	0.0859009	-1.00322	0.315815	0.498412	1.64611	0.296542	1.68075	0.0928114	0.50875	1.66321	0.332245	1.53125	0.125708
438	2:95782742	T	C	rs3112222	2	95782742	MRPS5	2	4	1	0.96405	0.748631	0.251369	-0.00520786	0.0165342	-0.314976	0.752795	-0.00219863	0.0161726	-0.135947	0.89187	0.0264578	1.02681	0.0474277	0.557855	0.576944	0.0543673	1.05587	0.0507519	1.07124	0.284063
439	2:95784364	G	C	rs191330784	2	95784364	MRPS5	3	2	1	0.50319	0.992831	0.00716898	-0.0396991	0.119767	-0.33147	0.740306	-0.0443545	0.116952	-0.379254	0.704519	0.353431	1.42394	0.369348	0.956907	0.338614	0.505699	1.65814	0.397337	1.27272	0.203118
440	2:95784975	T	C	rs3112992	2	95784975	MRPS5	2	4	1	0.99955	0.621354	0.378646	-0.00382732	0.0144525	-0.26482	0.791161	-0.00490562	0.0141383	-0.346975	0.728628	0.0506677	1.05197	0.0411704	1.23068	0.218442	0.0656091	1.06781	0.0438947	1.49469	0.134995
441	2:95786238	T	C	rs78764375	2	95786238	MRPS5	4	2	1	0.78621	0.992239	0.00776095	-0.0137894	0.0884803	-0.155848	0.87616	-0.0858856	0.0858975	-0.999861	0.317437	0.496386	1.64277	0.296317	1.67519	0.0938977	0.506513	1.65949	0.331968	1.52579	0.127062
442	2:95786624	C	T	rs3112993	2	95786624	MRPS5	4	2	1	0.6321	0.98778	0.0122204	-0.0350071	0.0783637	-0.446726	0.655096	-0.0301443	0.0771102	-0.390925	0.695873	0.307752	1.36036	0.251739	1.2225	0.221517	0.309899	1.36329	0.257492	1.20353	0.228772
443	2:95786862:AAAAA	AAAAAAC	A	rs200145683	2	95786862	MRPS5	7	6	1	0.87597	0.966083	0.0339174	-0.014514	0.0413067	-0.351371	0.725327	-0.00107924	0.0406544	-0.0265468	0.978823	0.0752251	1.07813	0.12035	0.625053	0.531936	0.103997	1.1096	0.132769	0.783295	0.433454
444	2:95787501	G	A	rs148536948	2	95787501	MRPS5	3	1	1	0.90726	0.990245	0.00975505	-0.0452289	0.0796864	-0.567586	0.570346	-0.0687234	0.0775643	-0.886019	0.375659	0.558142	1.74742	0.277321	2.01262	0.0441545	0.500094	1.64888	0.291731	1.71423	0.0864862
445	2:99797598	G	A	rs2277876	2	99797598	MRPL30	3	1	1	0.99829	0.986012	0.0139878	-0.024394	0.0599613	-0.406828	0.684154	0.00112826	0.0582686	0.0193631	0.984552	0.149417	1.16116	0.175138	0.853142	0.393581	0.20211	1.22398	0.187312	1.079	0.280589
446	2:99798302	G	T	rs114811339	2	99798302	MRPL30	3	4	1	0.7276	0.982226	0.0177741	0.0164852	0.0610472	0.270041	0.787142	0.004975	0.0592877	0.083913	0.93313	-0.0761481	0.926679	0.163819	-0.464832	0.642052	-0.0828415	0.920497	0.172531	-0.480153	0.631118
447	2:99799181	C	A	rs115389666	2	99799181	MRPL30	2	1	1	0.5326	0.994561	0.00543898	0.0687174	0.12766	0.538286	0.590407	0.0396726	0.128496	0.308746	0.757531	-0.218868	0.803428	0.313916	-0.697218	0.485666	-0.130451	0.877699	0.332221	-0.392665	0.694567
448	2:99799267	A	G	rs11689265	2	99799267	MRPL30	3	1	1	0.99805	0.634734	0.365266	-0.00782386	0.0147245	-0.531348	0.595205	-0.00584906	0.0143885	-0.40651	0.68439	0.0166382	1.01678	0.0417753	0.398278	0.690425	0.0238799	1.02417	0.0445861	0.535591	0.592241
449	2:99799360	A	G	rs147489291	2	99799360	MRPL30	1	3	1	0.95882	0.983497	0.0165031	-0.00263722	0.0569446	-0.0463119	0.963064	-0.0164891	0.0559949	-0.294475	0.76841	-0.00365612	0.996351	0.159645	-0.0229015	0.981729	0.218843	1.24464	0.176551	1.23955	0.215142
450	2:99799378	C	T	rs57656020	2	99799378	MRPL30	2	4	1	0.92786	0.809106	0.190894	-0.0109571	0.0185356	-0.591134	0.554462	-0.0255884	0.0181548	-1.40946	0.158776	-0.00960063	0.990445	0.0522192	-0.183853	0.854129	-0.0489912	0.952189	0.0551686	-0.888027	0.374526
451	2:99799520	C	G	rs13030961	2	99799520	MRPL30	3	2	1	0.99341	0.632195	0.367805	-0.00779779	0.0147182	-0.529807	0.596273	-0.00602523	0.0143834	-0.418902	0.675309	0.0140707	1.01417	0.041744	0.337071	0.736063	0.0214713	1.0217	0.0445455	0.482009	0.6298
452	2:99799633:A_AG	A	AG	rs34868679	2	99799633	MRPL30	5	7	1	0.99677	0.620491	0.379509	-0.00912616	0.0146025	-0.624971	0.532024	-0.00568687	0.0142812	-0.398207	0.690499	0.0251594	1.02548	0.0414599	0.606836	0.54396	0.0356438	1.03629	0.0441892	0.806617	0.419887
453	2:99799964	G	A	rs139823042	2	99799964	MRPL30	3	1	1	0.67453	0.992236	0.00776384	-0.044432	0.0986899	-0.450218	0.652576	-0.0703262	0.0958411	-0.733779	0.463126	-0.232222	0.79277	0.261282	-0.888781	0.374121	-0.165395	0.847559	0.28436	-0.581638	0.56081
454	2:99800814	G	T	rs11883676	2	99800814	MRPL30	4	3	1	0.9974	0.649741	0.350259	-0.00772232	0.014922	-0.517513	0.604825	-0.00568276	0.0145769	-0.389847	0.69667	0.0204407	1.02065	0.0424254	0.481803	0.629946	0.0133702	1.01346	0.0453941	0.294537	0.768348
455	2:99801086	G	A	rs60653099	2	99801086	MRPL30	3	1	1	0.99191	0.985976	0.014024	-0.0238691	0.0599817	-0.39794	0.690694	0.00175621	0.0582882	0.0301298	0.975965	0.148045	1.15956	0.175077	0.845599	0.397777	0.201025	1.22266	0.187274	1.07343	0.283079
456	2:99801308	G	A	rs6708576	2	99801308	MRPL30	1	3	1	0.99705	0.650702	0.349298	-0.00674633	0.0149374	-0.451639	0.651552	-0.00518521	0.0145927	-0.355328	0.722362	0.0169129	1.01706	0.0424611	0.398315	0.690398	0.00846273	1.0085	0.0454405	0.186238	0.852258
457	2:99801389	C	T	rs79384713	2	99801389	MRPL30	2	4	1	0.67634	0.989299	0.0107006	0.0344621	0.0792746	0.434718	0.663789	0.0320846	0.0771406	0.415924	0.677487	-0.108611	0.897079	0.202113	-0.537377	0.591007	-0.162121	0.850339	0.209223	-0.774869	0.438417
458	2:99801469	A	G	rs6753063	2	99801469	MRPL30	3	1	1	0.99706	0.649745	0.350255	-0.00776806	0.0149247	-0.520483	0.602754	-0.00573992	0.0145794	-0.3937	0.693823	0.0204472	1.02066	0.0424331	0.481869	0.629899	0.0134064	1.0135	0.0454034	0.295273	0.767785
459	2:99801564	G	A	rs6708878	2	99801564	MRPL30	1	3	1	0.99666	0.620663	0.379337	-0.00922474	0.0146054	-0.631598	0.527683	-0.0058128	0.0142836	-0.406955	0.684063	0.0252563	1.02558	0.0414704	0.609021	0.542511	0.0357551	1.0364	0.0442033	0.808877	0.418586
460	2:99801661:G_GA	G	GA	rs145135514	2	99801661	MRPL30	7	5	1	0.92982	0.98455	0.01545	-0.025145	0.0590668	-0.425704	0.670345	-0.00280392	0.057362	-0.0488812	0.961016	0.120139	1.12765	0.17063	0.704093	0.481375	0.169457	1.18466	0.181919	0.931501	0.351594
461	2:99801800	T	C	rs6756650	2	99801800	MRPL30	2	4	1	0.99679	0.649747	0.350253	-0.00781486	0.014927	-0.523538	0.600627	-0.00579651	0.0145816	-0.397522	0.691003	0.0204653	1.02068	0.0424398	0.482219	0.629651	0.0134537	1.01354	0.0454109	0.296266	0.767027
462	2:99801943	G	C	rs145296311	2	99801943	MRPL30	3	2	1	0.99337	0.985109	0.0148913	-0.00501279	0.0591803	-0.0847037	0.932501	-0.00454622	0.0581869	-0.0781314	0.937727	-0.062411	0.939497	0.16136	-0.386782	0.698918	0.150676	1.16262	0.178052	0.84625	0.397413
463	2:99802191	G	A	rs116519747	2	99802191	MRPL30	3	1	1	0.56084	0.963285	0.0367151	0.0444713	0.050181	0.886218	0.37555	0.0640972	0.0488644	1.31174	0.189683	0.0337565	1.03433	0.141973	0.237767	0.812062	0.0105212	1.01058	0.150339	0.0699831	0.944207
464	2:99802820	A	G	rs6757661	2	99802820	MRPL30	3	1	1	0.99627	0.649644	0.350356	-0.00786081	0.014925	-0.526686	0.598439	-0.00593107	0.0145795	-0.406808	0.684171	0.0209337	1.02115	0.0424392	0.493263	0.621827	0.0139321	1.01403	0.0454146	0.306776	0.759014
465	2:99802927	C	A	rs142806880	2	99802927	MRPL30	2	1	1	0.99349	0.98514	0.0148595	-0.00633913	0.0592077	-0.107066	0.914742	-0.00605628	0.0582146	-0.104034	0.917148	-0.0563819	0.945178	0.16186	-0.348338	0.727587	0.15778	1.17091	0.178674	0.883059	0.377204
466	2:99803790	T	A	rs78514236	2	99803790	MRPL30	4	1	1	0.69588	0.98945	0.01055	0.00528194	0.0811692	0.0650732	0.948119	0.0436308	0.0791882	0.550976	0.58168	0.275257	1.31687	0.259869	1.05921	0.289502	0.343958	1.41052	0.279108	1.23235	0.21782
467	2:99803998	T	G	rs13009147	2	99803998	MRPL30	3	4	1	0.98878	0.647237	0.352763	-0.00781461	0.0149778	-0.521747	0.601873	-0.00585808	0.0146334	-0.400322	0.68894	0.0198855	1.02008	0.0425803	0.467013	0.640491	0.0126079	1.01269	0.0455621	0.27672	0.781995
468	2:99804007	G	A	rs4347885	2	99804007	MRPL30	1	3	1	0.989	0.618223	0.381777	-0.00922677	0.0146591	-0.629424	0.529105	-0.00587777	0.0143393	-0.409907	0.681896	0.024626	1.02493	0.0416199	0.591688	0.554059	0.0349827	1.0356	0.0443715	0.788405	0.43046
469	2:99804278	G	A	rs13026928	2	99804278	MRPL30	1	3	1	0.96393	0.622773	0.377227	-0.00715279	0.0149241	-0.479277	0.631766	-0.00521234	0.0145911	-0.357228	0.72094	0.00724562	1.00727	0.0422913	0.171327	0.863967	0.00868789	1.00873	0.0450579	0.192816	0.847103
470	2:99804303	A	G	rs146062910	2	99804303	MRPL30	1	3	1	0.76651	0.993711	0.0062889	-0.0192544	0.102804	-0.187293	0.85144	-0.0413665	0.0999175	-0.414007	0.678891	-0.262106	0.769429	0.270008	-0.970734	0.331681	-0.225591	0.798045	0.293447	-0.768761	0.442035
471	2:99804642	T	C	rs10865030	2	99804642	MRPL30	2	4	1	0.98668	0.880485	0.119515	-0.00805462	0.0217505	-0.37032	0.711163	-0.00168363	0.0213324	-0.0789237	0.937097	-0.00349352	0.996513	0.0622889	-0.0560858	0.955273	0.00226471	1.00227	0.0664196	0.0340971	0.9728
472	2:99805365	T	G	rs180861046	2	99805365	MRPL30	4	3	1	0.99432	0.985162	0.0148385	-0.00605314	0.0592621	-0.102142	0.918649	-0.0057894	0.0582713	-0.0993525	0.920863	-0.0563473	0.945211	0.162026	-0.347768	0.728014	0.156786	1.16975	0.178735	0.8772	0.380378
473	2:99805646	T	C	rs139232637	2	99805646	MRPL30	4	2	1	0.99428	0.985163	0.0148373	-0.00603796	0.059266	-0.101879	0.918857	-0.00577621	0.0582753	-0.0991194	0.921048	-0.0563478	0.94521	0.162037	-0.347747	0.72803	0.156705	1.16965	0.178738	0.876729	0.380634
474	2:99806243	C	G	rs74791501	2	99806243	MRPL30	2	3	1	0.98018	0.985862	0.0141379	-0.0223318	0.0599704	-0.37238	0.709628	0.00338201	0.058274	0.0580363	0.953723	0.144713	1.15571	0.174785	0.827949	0.407699	0.198112	1.2191	0.187029	1.05925	0.289484
475	2:99806975	C	T	rs142194876	2	99806975	MRPL30	2	4	1	0.68203	0.993354	0.00664639	0.0241242	0.0988497	0.244049	0.807205	-0.00340686	0.096561	-0.035282	0.971857	0.738364	2.09251	0.387629	1.90482	0.0568031	0.70391	2.02164	0.433234	1.62478	0.10421
476	2:99807261	A	G	rs6542871	2	99807261	MRPL30	3	1	1	0.98499	0.880752	0.119248	-0.00800555	0.0217899	-0.367398	0.71334	-0.00151134	0.0213666	-0.0707338	0.943613	-0.00423588	0.995773	0.0623883	-0.0678953	0.945869	0.00183383	1.00184	0.0665209	0.0275677	0.978007
477	2:99807573	A	G	rs13025880	2	99807573	MRPL30	3	1	1	0.80725	0.659396	0.340604	-0.00294823	0.0165606	-0.178027	0.85871	0.00149819	0.0161899	0.0925389	0.926274	0.0261128	1.02646	0.047208	0.553144	0.580165	0.0180467	1.01821	0.0504455	0.357747	0.720533
478	2:99807738	A	G	rs188179930	2	99807738	MRPL30	1	3	1	0.69257	0.989718	0.0102818	0.0345201	0.0799915	0.431547	0.666093	0.0286741	0.0778195	0.368469	0.712543	-0.0740659	0.92861	0.206638	-0.358432	0.72002	-0.12449	0.882947	0.214151	-0.581317	0.561027
479	2:99807922	C	T	rs149352185	2	99807922	MRPL30	2	4	1	0.99297	0.985162	0.0148375	-0.00596886	0.059304	-0.100649	0.919834	-0.00578511	0.0583158	-0.0992031	0.920982	-0.0552588	0.94624	0.162232	-0.340616	0.733393	0.158005	1.17117	0.178951	0.88295	0.377264
480	2:99807941	G	A	rs79295923	2	99807941	MRPL30	3	1	1	0.97645	0.985816	0.0141841	-0.0219504	0.0599619	-0.366072	0.714329	0.00380291	0.0582651	0.0652691	0.947963	0.143664	1.1545	0.174693	0.822382	0.41086	0.197141	1.21792	0.186935	1.0546	0.291609
481	2:99808066	C	T	rs78194876	2	99808066	MRPL30	2	4	1	0.96518	0.986011	0.0139887	-0.0222047	0.0608153	-0.365117	0.715042	0.00492789	0.0590391	0.0834681	0.933483	0.139407	1.14959	0.176758	0.788689	0.430294	0.189875	1.2091	0.189588	1.00152	0.316577
482	2:99808315	G	A	rs75980231	2	99808315	MRPL30	3	1	1	0.71569	0.960277	0.0397234	0.0317989	0.0416687	0.763135	0.445425	0.0316815	0.0411715	0.769502	0.44164	-0.0480668	0.95307	0.113988	-0.421684	0.673256	0.00362228	1.00363	0.128935	0.0280939	0.977587
483	2:99808795	T	C	rs7558004	2	99808795	MRPL30	2	4	1	0.9928	0.650372	0.349628	-0.00751948	0.0149668	-0.502409	0.615406	-0.00598325	0.0146193	-0.409271	0.682362	0.0178656	1.01803	0.0425531	0.419842	0.674601	0.00911152	1.00915	0.0455447	0.200057	0.841436
484	2:99808851	A	G	rs145622008	2	99808851	MRPL30	1	3	1	0.99274	0.985173	0.014827	-0.00582732	0.059333	-0.0982138	0.921767	-0.00565758	0.058346	-0.096966	0.922758	-0.0553182	0.946184	0.162314	-0.34081	0.733247	0.157232	1.17027	0.178964	0.87857	0.379634
485	2:99809151	A	G	rs141474385	2	99809151	MRPL30	1	3	1	0.99272	0.985174	0.0148257	-0.00581313	0.0593362	-0.0979693	0.921961	-0.00564384	0.0583493	-0.0967251	0.922949	-0.0553373	0.946166	0.162322	-0.34091	0.733171	0.157143	1.17016	0.178965	0.878064	0.379909
486	2:99809626	G	A	rs145304265	2	99809626	MRPL30	3	1	1	0.97042	0.985793	0.0142074	-0.0209418	0.0600913	-0.348499	0.727483	0.00493319	0.0583749	0.0845088	0.932656	0.14124	1.1517	0.174796	0.808026	0.419076	0.194752	1.21501	0.187108	1.04085	0.297944
487	2:99810055	C	T	rs12053372	2	99810055	MRPL30	2	4	1	0.97584	0.757762	0.242238	-0.00592579	0.0165467	-0.358125	0.720268	-0.00628303	0.0161587	-0.388833	0.69742	0.0228778	1.02314	0.046913	0.487664	0.625788	0.0266514	1.02701	0.0497781	0.535404	0.59237
488	2:99810455	C	T	rs140443826	2	99810455	MRPL30	2	4	1	0.97088	0.985745	0.0142548	-0.0211269	0.0599472	-0.352424	0.724537	0.00471519	0.058249	0.0809489	0.935487	0.141989	1.15256	0.17453	0.813553	0.415901	0.195764	1.21624	0.186789	1.04805	0.294616
489	2:99810482	T	C	rs11677321	2	99810482	MRPL30	2	4	1	0.95211	0.625756	0.374244	-0.00470956	0.0149524	-0.314971	0.752799	-0.00160512	0.0146039	-0.109911	0.912485	0.0246307	1.02494	0.0425003	0.579542	0.562223	0.0166472	1.01679	0.0455473	0.365493	0.714744
490	2:99811771:G_GT	G	GT	rs200732303	2	99811771	MRPL30	7	5	1	0.51007	0.988243	0.0117566	-0.0898055	0.0877164	-1.02382	0.30598	-0.0858249	0.0867197	-0.989682	0.322388	-0.0369401	0.963734	0.235426	-0.156907	0.875318	-0.00168207	0.998319	0.26065	-0.00645338	0.994851
491	2:99811894	C	T	rs7605843	2	99811894	MRPL30	4	2	1	0.9917	0.650401	0.349599	-0.00772575	0.0149762	-0.515869	0.605972	-0.00624443	0.014628	-0.426883	0.669487	0.0178468	1.01801	0.0425793	0.419143	0.675112	0.00922011	1.00926	0.0455755	0.202304	0.839679
492	2:99812070	G	A	rs1044575	2	99812070	MRPL30	1	3	1	0.99165	0.650668	0.349332	-0.0075447	0.0149758	-0.503792	0.614433	-0.0062733	0.0146285	-0.42884	0.668062	0.0172958	1.01745	0.0425755	0.406239	0.684567	0.00920773	1.00925	0.0455778	0.202022	0.839899
493	2:99812108	T	C	rs7572157	2	99812108	MRPL30	4	2	1	0.9886	0.984495	0.0155047	-0.0172683	0.0577826	-0.298849	0.76507	-0.0131571	0.0567611	-0.231798	0.816706	-0.0094387	0.990606	0.160855	-0.0586784	0.953208	0.21588	1.24095	0.17681	1.22097	0.222096
494	2:99812315	C	T	rs186536814	2	99812315	MRPL30	2	4	1	0.5029	0.994824	0.00517636	0.0570735	0.138868	0.41099	0.681101	0.0226412	0.135336	0.167296	0.867145	-0.592338	0.553033	0.33974	-1.7435	0.0812462	-0.454495	0.634768	0.355987	-1.27672	0.201702
495	2:99813614	T	C	rs13798	2	99813614	MRPL30	2	4	1	0.99114	0.650404	0.349596	-0.00784579	0.0149805	-0.523735	0.60049	-0.00639896	0.014632	-0.437328	0.661897	0.0179035	1.01806	0.0425914	0.420355	0.674226	0.00934324	1.00939	0.0455905	0.204938	0.837621
496	2:99814298:A_AG	A	AG	rs34119189	2	99814298	MRPL30	5	7	1	0.97128	0.646359	0.353641	-0.00758725	0.0151124	-0.502054	0.615655	-0.0062363	0.0147587	-0.422551	0.672645	0.0190094	1.01919	0.04298	0.442283	0.658284	0.0136322	1.01373	0.0460121	0.296275	0.76702
497	2:99814344	T	C	rs115534113	2	99814344	MRPL30	4	2	1	0.98779	0.984504	0.0154965	-0.017147	0.0578081	-0.29662	0.766771	-0.0130594	0.0567868	-0.229972	0.818125	-0.00941832	0.990626	0.160931	-0.0585241	0.953331	0.215224	1.24014	0.176824	1.21716	0.223542
498	2:99814507	A	G	rs190603473	2	99814507	MRPL30	1	3	1	0.69585	0.994661	0.00533867	0.0087878	0.119193	0.0737275	0.941231	0.0226764	0.116329	0.194933	0.845455	0.0865108	1.09036	0.347769	0.24876	0.803547	0.00732539	1.00735	0.346766	0.0211249	0.983146
499	2:99814700	T	C	rs145748719	2	99814700	MRPL30	4	2	1	0.9923	0.985207	0.0147929	-0.00537516	0.0594178	-0.0904639	0.927923	-0.00524476	0.0584343	-0.0897548	0.928486	-0.0554663	0.946044	0.162551	-0.341223	0.732935	0.154728	1.16734	0.178981	0.864493	0.387317
500	2:99815146	T	G	rs7349217	2	99815146	MRPL30	3	4	1	0.98869	0.650862	0.349138	-0.00798581	0.0150076	-0.532119	0.594671	-0.00651915	0.0146541	-0.444867	0.656439	0.0176612	1.01782	0.0426682	0.413919	0.678933	0.00936138	1.00941	0.0456633	0.205009	0.837565
501	2:99815584:CTTGT	CTTGT	C	rs200255297	2	99815584	MRPL30	7	6	1	0.94885	0.984397	0.0156027	-0.00393964	0.0592462	-0.066496	0.946986	-0.00688746	0.0583259	-0.118086	0.906005	-0.040613	0.960201	0.163064	-0.249062	0.803313	0.165101	1.17951	0.179551	0.919519	0.357824
502	2:105654588	C	T	rs13399067	2	105654588	MRPS9	2	4	1	0.95139	0.991488	0.00851231	-0.0053255	0.0766419	-0.0694854	0.944606	-0.0194749	0.0755178	-0.257885	0.796509	-0.181088	0.834362	0.207637	-0.872136	0.383134	-0.124513	0.882927	0.219127	-0.568221	0.569885
503	2:105654716	C	T	rs3739160	2	105654716	MRPS9	4	2	1	0.99279	0.451132	0.451132	0.0249729	0.0143412	1.74135	0.0816946	0.0185274	0.0140479	1.31887	0.187286	-0.00265958	0.997344	0.0404543	-0.0657429	0.947582	0.00830406	1.00834	0.0427353	0.194314	0.84593
504	2:105654830	G	T	rs3739159	2	105654830	MRPS9	4	3	1	0.97301	0.444111	0.444111	0.02443	0.0144957	1.68533	0.0919986	0.0176287	0.0142007	1.2414	0.21453	-0.00539797	0.994617	0.0409265	-0.131894	0.895068	0.00854102	1.00858	0.0432658	0.197408	0.843508
505	2:105655504	G	A	rs7603354	2	105655504	MRPS9	1	3	1	0.99019	0.452789	0.452789	0.025506	0.0143665	1.77538	0.0759067	0.019207	0.0140739	1.36473	0.172414	-0.00900168	0.991039	0.0406023	-0.221704	0.824544	0.00243103	1.00243	0.0428897	0.056681	0.954799
506	2:105655536	T	C	rs7594241	2	105655536	MRPS9	2	4	1	0.98846	0.455176	0.455176	0.0242884	0.0144007	1.68661	0.0917508	0.0209491	0.0141027	1.48546	0.137498	-0.00979445	0.990253	0.0406918	-0.240699	0.809789	-0.000882032	0.999118	0.0429906	-0.0205169	0.983631
507	2:105655556	G	T	rs138247796	2	105655556	MRPS9	3	4	1	0.90403	0.991838	0.00816221	-0.0239965	0.0796166	-0.301401	0.763123	-0.00989508	0.0776874	-0.12737	0.898653	0.0717358	1.07437	0.22991	0.312017	0.755028	0.0466097	1.04771	0.24277	0.191991	0.847749
508	2:105655828	G	A	rs7603728	2	105655828	MRPS9	3	1	1	0.94623	0.717737	0.282263	-0.035032	0.0160389	-2.18419	0.0290027	-0.0260499	0.0157476	-1.65421	0.0981618	0.0167358	1.01688	0.0454525	0.368204	0.712721	-0.0100666	0.989984	0.047832	-0.210457	0.833311
509	2:105655840	G	A	rs17685551	2	105655840	MRPS9	1	3	1	0.99159	0.450721	0.450721	0.0246838	0.0143569	1.7193	0.0856327	0.01828	0.0140646	1.29972	0.193771	-0.00467882	0.995332	0.0405019	-0.115521	0.908032	0.00656461	1.00659	0.0428056	0.153359	0.878115
510	2:105656313	T	A	rs12712195	2	105656313	MRPS9	1	4	1	0.99082	0.4506	0.4506	0.0247023	0.0143627	1.71989	0.0855242	0.0182701	0.0140705	1.29847	0.194199	-0.00477725	0.995234	0.0405162	-0.11791	0.906139	0.00650432	1.00653	0.042821	0.151895	0.879269
511	2:105656632	C	G	rs13406272	2	105656632	MRPS9	2	3	1	0.9866	0.60176	0.39824	-0.0237091	0.0146565	-1.61766	0.10581	-0.0176328	0.0143547	-1.22837	0.21938	0.0187292	1.01891	0.0414676	0.451659	0.651515	-0.000812665	0.999188	0.0437071	-0.0185934	0.985165
512	2:105656718	A	G	rs13419511	2	105656718	MRPS9	1	3	1	0.99252	0.598568	0.401432	-0.0233095	0.0145636	-1.60053	0.109555	-0.0172643	0.0142682	-1.20999	0.226354	0.0187374	1.01891	0.0412282	0.45448	0.649484	0.0031504	1.00316	0.0434665	0.0724789	0.942221
513	2:105656948	A	G	rs1549727	2	105656948	MRPS9	3	1	1	0.99085	0.450733	0.450733	0.0246857	0.0143613	1.7189	0.0857041	0.018255	0.0140692	1.29751	0.194529	-0.00464595	0.995365	0.0405123	-0.11468	0.908699	0.00663642	1.00666	0.0428157	0.155	0.876822
514	2:105657168	A	C	rs79407521	2	105657168	MRPS9	1	2	1	0.97785	0.950731	0.0492695	-0.0104158	0.0325907	-0.319594	0.749292	-0.00747869	0.0317077	-0.235864	0.81355	-0.0665686	0.935599	0.0886126	-0.751231	0.452513	-0.0471678	0.953927	0.093147	-0.50638	0.61259
515	2:105658068	A	G	rs183391279	2	105658068	MRPS9	1	3	1	0.5054	0.993733	0.00626701	-0.163851	0.127708	-1.28301	0.199558	-0.141045	0.123915	-1.13824	0.255087	0.248133	1.28163	0.366811	0.676459	0.498749	0.122797	1.13065	0.370165	0.331735	0.740089
516	2:105658221	C	A	rs35672588	2	105658221	MRPS9	2	1	1	0.88494	0.900831	0.0991692	0.00966437	0.0250252	0.386186	0.699378	0.00501004	0.0243968	0.205357	0.837304	0.0380607	1.03879	0.0714712	0.532532	0.594358	0.0453392	1.04638	0.0765921	0.591957	0.55388
517	2:105658427	T	C	rs10207988	2	105658427	MRPS9	2	4	1	0.98881	0.451298	0.451298	0.0245017	0.014383	1.70352	0.0885442	0.018121	0.0140917	1.28593	0.19854	-0.00498745	0.995025	0.0405818	-0.122899	0.902187	0.00755047	1.00758	0.0428674	0.176136	0.860187
518	2:105658516	A	T	rs182513526	2	105658516	MRPS9	1	4	1	0.59935	0.990944	0.00905574	-0.0595245	0.0934971	-0.636645	0.52439	-0.0297911	0.0918915	-0.324199	0.745804	-0.158594	0.853342	0.255309	-0.621187	0.534476	-0.0907566	0.91324	0.283754	-0.319842	0.749088
519	2:105658881	A	C	rs71417335	2	105658881	MRPS9	1	2	1	0.77685	0.990852	0.00914762	0.068285	0.0869921	0.784957	0.432522	0.0758428	0.0856902	0.885082	0.376165	0.0834299	1.08701	0.248766	0.335374	0.737343	0.228004	1.25609	0.262049	0.870082	0.384256
520	2:105658957	G	A	rs7562169	2	105658957	MRPS9	1	3	1	0.98402	0.448674	0.448674	0.0248873	0.0144129	1.72673	0.0842876	0.0186508	0.0141244	1.32046	0.186755	-0.00970393	0.990343	0.0406407	-0.238774	0.811281	0.00226202	1.00226	0.0430018	0.0526031	0.958048
521	2:105659213	A	G	rs17030555	2	105659213	MRPS9	1	3	1	0.81475	0.891247	0.108753	-0.0515557	0.0246216	-2.09392	0.0363257	-0.0435837	0.0240466	-1.81247	0.0699868	0.0136057	1.0137	0.0690349	0.197084	0.843762	0.0146371	1.01474	0.0727447	0.201212	0.840533
522	2:105660221	T	C	rs7559550	2	105660221	MRPS9	4	2	1	0.9722	0.596594	0.403406	-0.0294415	0.0147928	-1.99025	0.0466269	-0.0217458	0.0144985	-1.49987	0.133725	0.0176039	1.01776	0.041745	0.4217	0.673244	0.00297459	1.00298	0.0439367	0.0677017	0.946023
523	2:105660650	C	T	rs111423659	2	105660650	MRPS9	2	4	1	0.97252	0.942498	0.057502	-0.00926369	0.0302923	-0.30581	0.759764	-0.0102655	0.0295745	-0.347106	0.72853	-0.109689	0.896113	0.0820019	-1.33764	0.181013	-0.10435	0.90091	0.0863181	-1.2089	0.226701
524	2:105660668:GGCAT	GGCATGAGCCACTGC	G	rs149036226	2	105660668	MRPS9	7	6	1	0.56086	0.991303	0.00869729	-0.0617142	0.0988037	-0.624614	0.532257	-0.0390152	0.0967046	-0.403448	0.68664	0.255083	1.29057	0.294672	0.86565	0.386682	0.152258	1.16446	0.312791	0.486771	0.62642
525	2:105660964	A	G	rs181081347	2	105660964	MRPS9	1	3	1	0.70067	0.991446	0.00855363	-0.0648714	0.0875712	-0.740785	0.458864	-0.0460414	0.0853614	-0.539371	0.589661	-0.448473	0.638603	0.219587	-2.04234	0.0411174	-0.408387	0.664722	0.233045	-1.75239	0.0797065
526	2:105661013	A	G	rs934235	2	105661013	MRPS9	3	1	1	0.98383	0.461986	0.461986	0.0274712	0.0144106	1.90631	0.0566769	0.0209166	0.0141231	1.48103	0.138677	0.0110027	1.01106	0.0405582	0.271282	0.786174	0.0190268	1.01921	0.042804	0.444511	0.656673
527	2:105661962:T_TA	T	TA	rs199842351	2	105661962	MRPS9	7	5	1	0.58793	0.990421	0.00957869	0.195507	0.0932592	2.09638	0.0361069	0.204201	0.0912102	2.23879	0.025223	0.0370805	1.03778	0.280284	0.132296	0.89475	-0.0502205	0.95102	0.302206	-0.16618	0.868015
528	2:105662417	G	A	rs190549132	2	105662417	MRPS9	3	1	1	0.52207	0.986433	0.0135673	0.0772409	0.0849955	0.908765	0.363526	0.0806751	0.0825125	0.977731	0.328265	-0.168155	0.845223	0.218249	-0.770474	0.441019	-0.201426	0.817564	0.228255	-0.882461	0.377528
529	2:105662734:GCAGA	GCAGA	G	rs141785447	2	105662734	MRPS9	6	7	1	0.97029	0.455118	0.455118	0.0317134	0.0145112	2.18545	0.02891	0.0253594	0.0142294	1.78218	0.0747933	0.00586054	1.00588	0.040906	0.143268	0.886078	0.0185826	1.01876	0.0431677	0.430474	0.666851
530	2:105662739:CAGA_	CAGA	C	rs202192211	2	105662739	MRPS9	6	7	1	0.89764	0.432699	0.432699	0.0338727	0.0151529	2.23539	0.0254431	0.0268842	0.0148475	1.81069	0.0702618	6.30831e-05	1.00006	0.0428264	0.00147299	0.998825	0.0234372	1.02371	0.0453273	0.517065	0.605111
531	2:105662912	A	C	rs10172135	2	105662912	MRPS9	2	1	1	0.98157	0.459016	0.459016	0.0316176	0.0144098	2.19417	0.0282771	0.0254443	0.0141281	1.80097	0.0717811	0.00806792	1.0081	0.0406316	0.198563	0.842605	0.0210048	1.02123	0.0428686	0.489981	0.624147
532	2:105662931	A	G	rs76414758	2	105662931	MRPS9	1	3	1	0.95346	0.951458	0.0485423	-0.00986622	0.0331469	-0.297651	0.765984	-0.00847588	0.0322912	-0.262483	0.792963	-0.0914392	0.912617	0.0897298	-1.01905	0.308179	-0.0919414	0.912159	0.0941706	-0.976328	0.328902
533	2:105663102:A_AGG	A	AGG	rs143606903	2	105663102	MRPS9	7	5	1	0.9714	0.942029	0.0579708	-0.00886605	0.0302261	-0.293324	0.769288	-0.00983279	0.0295131	-0.333167	0.739026	-0.111141	0.894812	0.0818129	-1.35848	0.174311	-0.098732	0.905985	0.0863341	-1.1436	0.252788
534	2:105664233	G	A	rs17020867	2	105664233	MRPS9	3	1	1	0.97352	0.942341	0.0576592	-0.00864424	0.0302522	-0.285739	0.775092	-0.00967131	0.0295419	-0.327376	0.7434	-0.105946	0.899473	0.0820699	-1.29092	0.19673	-0.0984783	0.906215	0.0864369	-1.13931	0.254574
535	2:105664969	T	A	rs72937498	2	105664969	MRPS9	4	1	1	0.96924	0.942038	0.0579624	-0.00887254	0.0302211	-0.293588	0.769087	-0.00971437	0.0295097	-0.329192	0.742028	-0.10884	0.896874	0.0818562	-1.32965	0.183634	-0.10176	0.903246	0.0862188	-1.18026	0.237898
536	2:105665173	G	C	rs73947835	2	105665173	MRPS9	3	2	1	0.99184	0.76007	0.23993	-0.00711071	0.0166585	-0.426852	0.669509	-0.00827617	0.0163176	-0.507193	0.612047	0.0149597	1.01507	0.0473509	0.315932	0.752054	0.00764081	1.00767	0.0505714	0.15109	0.879905
537	2:105665295	T	C	rs12611887	2	105665295	MRPS9	4	2	1	0.99036	0.70292	0.29708	-0.00947217	0.0156125	-0.606706	0.544079	-0.0107217	0.0152859	-0.701408	0.483088	-0.0184687	0.981701	0.0438846	-0.420846	0.673868	-0.023335	0.976935	0.0467945	-0.49867	0.618012
538	2:105665371	C	T	rs12620696	2	105665371	MRPS9	2	4	1	0.99594	0.760902	0.239098	-0.00758634	0.0166387	-0.455944	0.648453	-0.00887243	0.016298	-0.544387	0.586205	0.0148237	1.01493	0.0472926	0.313448	0.753941	0.00825989	1.00829	0.0505233	0.163487	0.870135
539	2:105665447:AG_A	AG	A	rs35523646	2	105665447	MRPS9	7	6	1	0.96602	0.765045	0.234955	-0.00735878	0.0170044	-0.432758	0.665212	-0.0087898	0.016656	-0.527727	0.597717	0.0194428	1.01963	0.048392	0.401777	0.687848	0.0110786	1.01114	0.0516356	0.214554	0.830115
540	2:105665478:G_GC	G	GC	rs34018351	2	105665478	MRPS9	7	5	1	0.91936	0.783223	0.216777	-0.00512662	0.0180121	-0.28462	0.775949	-0.00704622	0.0176418	-0.399405	0.689616	0.00730621	1.00733	0.0509881	0.143292	0.886059	0.00301911	1.00302	0.0544544	0.0554429	0.955786
541	2:105665479	T	C	rs12611934	2	105665479	MRPS9	4	2	1	0.93833	0.777181	0.222819	-0.00667194	0.0176232	-0.378589	0.705012	-0.00818752	0.0172657	-0.474207	0.635377	0.00737403	1.0074	0.04998	0.14754	0.882706	0.00238149	1.00238	0.0533258	0.0446592	0.964379
542	2:105665480	C	T	rs12620753	2	105665480	MRPS9	2	4	1	0.93845	0.777181	0.222819	-0.00668219	0.0176221	-0.379193	0.704563	-0.00819923	0.0172647	-0.474914	0.634874	0.00739543	1.00742	0.0499772	0.147976	0.882362	0.00241702	1.00242	0.0533228	0.0453281	0.963846
543	2:105665520	G	A	rs12614222	2	105665520	MRPS9	3	1	1	0.99667	0.760906	0.239094	-0.00760465	0.016633	-0.457202	0.647549	-0.00891798	0.0162924	-0.547369	0.584155	0.014926	1.01504	0.0472764	0.315719	0.752216	0.0084193	1.00845	0.0505071	0.166695	0.86761
544	2:105665534	T	C	rs12611937	2	105665534	MRPS9	4	2	1	0.9968	0.760719	0.239281	-0.00811591	0.0166322	-0.487962	0.625602	-0.00933458	0.016292	-0.572956	0.566706	0.013219	1.01331	0.0472535	0.279746	0.779672	0.00647302	1.00649	0.0504794	0.128231	0.897966
545	2:105665808	C	T	rs17634737	2	105665808	MRPS9	2	4	1	0.99971	0.762146	0.237854	-0.0075518	0.0166275	-0.454174	0.649727	-0.00907327	0.0162861	-0.557117	0.577478	0.013776	1.01387	0.0472531	0.291537	0.77064	0.00414275	1.00415	0.0504385	0.0821346	0.93454
546	2:105665921:GA_G	GA	G	rs3832070	2	105665921	MRPS9	7	6	1	0.93185	0.780901	0.219099	-0.00501063	0.0177767	-0.281866	0.77806	-0.00727344	0.0174182	-0.417578	0.676278	0.00775452	1.00778	0.0504548	0.153692	0.877852	0.000216314	1.00022	0.0537788	0.00402229	0.996791
547	2:105665941:GTT_G	GTT	G	rs111426532	2	105665941	MRPS9	7	6	1	0.9503	0.771809	0.228191	-0.00778175	0.0173157	-0.449405	0.653162	-0.00959751	0.0169527	-0.566134	0.571334	0.016071	1.0162	0.0492222	0.326499	0.744047	0.00713673	1.00716	0.0524865	0.135973	0.891843
548	2:105665992	A	T	rs3739158	2	105665992	MRPS9	1	4	1	0.99968	0.762344	0.237656	-0.00707262	0.0166276	-0.425356	0.670599	-0.00867707	0.0162859	-0.532796	0.594204	0.0156474	1.01577	0.0472751	0.330986	0.740655	0.00626987	1.00629	0.0504656	0.124241	0.901125
549	2:105665995	G	A	rs3739157	2	105665995	MRPS9	3	1	1	0.98948	0.592649	0.407351	-0.0277424	0.0146171	-1.89795	0.0577705	-0.0207335	0.0143214	-1.44773	0.147768	0.0149375	1.01505	0.0413009	0.361674	0.717596	0.00293605	1.00294	0.0435277	0.0674525	0.946221
550	2:105666037	A	G	rs3739156	2	105666037	MRPS9	1	3	1	0.98945	0.592649	0.407351	-0.0277382	0.0146172	-1.89764	0.0578112	-0.0207352	0.0143215	-1.44784	0.147738	0.0149471	1.01506	0.0413012	0.361905	0.717423	0.0029411	1.00295	0.043528	0.067568	0.94613
551	2:105666102	T	A	rs17685963	2	105666102	MRPS9	4	1	1	0.99966	0.762343	0.237657	-0.00707604	0.0166276	-0.42556	0.67045	-0.00868085	0.016286	-0.533027	0.594044	0.0156498	1.01577	0.0472753	0.331035	0.740618	0.00626877	1.00629	0.0504658	0.124218	0.901142
552	2:105666134	A	T	rs12464267	2	105666134	MRPS9	1	4	1	0.97598	0.942207	0.0577926	-0.00871556	0.0301564	-0.289012	0.772586	-0.00932647	0.0294506	-0.316682	0.751501	-0.108173	0.897472	0.0817088	-1.32389	0.18554	-0.101483	0.903497	0.0860877	-1.17883	0.238466
553	2:105666196	G	T	rs73945003	2	105666196	MRPS9	3	4	1	0.99963	0.762342	0.237658	-0.00708267	0.0166276	-0.425958	0.67016	-0.00868756	0.016286	-0.533438	0.59376	0.0156595	1.01578	0.0472755	0.331238	0.740464	0.006279	1.0063	0.050466	0.124421	0.900982
554	2:105666419:GAAC_	GAAC	G	rs141221452	2	105666419	MRPS9	7	6	1	0.9996	0.762341	0.237659	-0.00708784	0.0166277	-0.426267	0.669935	-0.00869306	0.0162861	-0.533773	0.593527	0.0156689	1.01579	0.0472758	0.331435	0.740316	0.00629223	1.00631	0.0504663	0.124682	0.900775
555	2:105666479	T	G	rs17634868	2	105666479	MRPS9	4	3	1	0.99959	0.762341	0.237659	-0.00709037	0.0166277	-0.426418	0.669825	-0.00869683	0.0162861	-0.534004	0.593368	0.0156799	1.0158	0.047276	0.331668	0.74014	0.00629762	1.00632	0.0504664	0.124788	0.900691
556	2:105666598	T	C	rs60589370	2	105666598	MRPS9	4	2	1	0.87902	0.803134	0.196866	0.00156059	0.0190322	0.0819971	0.934653	-0.00234791	0.0186521	-0.125879	0.899834	0.00727019	1.0073	0.0540925	0.134403	0.893084	-0.00496451	0.995048	0.0579308	-0.0856973	0.931707
557	2:105666602:C_CT	C	CT	rs201774328	2	105666602	MRPS9	7	5	1	0.8074	0.82666	0.17334	-0.00695	0.0208575	-0.333213	0.73899	-0.00558904	0.0204334	-0.273525	0.784463	0.012322	1.0124	0.0595181	0.20703	0.835986	0.00846998	1.00851	0.0639124	0.132525	0.894569
558	2:105666606:TC_T	TC	T	rs201917335	2	105666606	MRPS9	7	6	1	0.88633	0.801203	0.198797	0.00127568	0.0188553	0.0676565	0.946062	-0.000963362	0.018485	-0.052116	0.958439	0.00868285	1.00872	0.0538476	0.161249	0.871898	0.00137419	1.00138	0.0577704	0.0237871	0.981022
559	2:105666607	C	T	rs56402020	2	105666607	MRPS9	2	4	1	0.90314	0.795449	0.204551	0.00283317	0.0185245	0.152942	0.878452	-0.000285939	0.0181783	-0.0157297	0.987451	-0.00200771	0.997994	0.0527745	-0.0380432	0.969653	-0.0122185	0.987856	0.0564599	-0.21641	0.828668
560	2:105666974	G	A	rs73945004	2	105666974	MRPS9	3	1	1	0.99951	0.762334	0.237666	-0.00710886	0.016628	-0.427524	0.669019	-0.00871585	0.0162863	-0.535164	0.592566	0.0157028	1.01583	0.0472772	0.332143	0.739781	0.00631464	1.00633	0.0504675	0.125123	0.900426
561	2:105666999	G	A	rs73945005	2	105666999	MRPS9	3	1	1	0.99952	0.762337	0.237663	-0.00710683	0.0166279	-0.427404	0.669107	-0.00871437	0.0162863	-0.535075	0.592627	0.0157016	1.01583	0.0472769	0.332119	0.7398	0.00631443	1.00633	0.0504674	0.125119	0.900429
562	2:105667119	G	T	rs112278294	2	105667119	MRPS9	3	4	1	0.5265	0.990835	0.00916511	0.00151252	0.0991706	0.0152517	0.987832	-0.0238503	0.0984921	-0.242155	0.808672	0.00245217	1.00246	0.28101	0.00872626	0.993038	-0.123616	0.883719	0.289886	-0.426431	0.669794
563	2:105667243	A	G	rs17634896	2	105667243	MRPS9	1	3	1	0.76787	0.976078	0.0239225	0.0287566	0.0529971	0.542607	0.587429	0.0270346	0.0517394	0.522514	0.601341	-0.0662994	0.935851	0.145099	-0.456926	0.647724	-0.112803	0.893326	0.158287	-0.712651	0.476062
564	2:105667324	A	G	rs73945006	2	105667324	MRPS9	1	3	1	0.99949	0.762335	0.237665	-0.00711561	0.0166281	-0.427927	0.668726	-0.00872305	0.0162864	-0.535603	0.592262	0.0157144	1.01584	0.0472777	0.332385	0.739599	0.00632772	1.00635	0.050468	0.125381	0.900222
565	2:105667465	A	G	rs78340444	2	105667465	MRPS9	1	3	1	0.99351	0.763471	0.236529	-0.00744005	0.0167087	-0.445281	0.65614	-0.00927075	0.0163661	-0.566459	0.571113	0.0135866	1.01368	0.0474785	0.286163	0.774753	0.00366218	1.00367	0.0506829	0.0722566	0.942398
566	2:105667477	A	G	rs80081622	2	105667477	MRPS9	1	3	1	0.99947	0.762334	0.237666	-0.0071256	0.0166282	-0.428526	0.66829	-0.00873435	0.0162865	-0.536295	0.591784	0.0157185	1.01584	0.047278	0.33247	0.739535	0.00632731	1.00635	0.0504683	0.125372	0.900229
567	2:105667528	T	C	rs79745742	2	105667528	MRPS9	4	2	1	0.99947	0.762333	0.237667	-0.00712553	0.0166282	-0.428522	0.668293	-0.00873421	0.0162865	-0.536285	0.591791	0.015723	1.01585	0.0472781	0.332563	0.739464	0.00633125	1.00635	0.0504684	0.12545	0.900168
568	2:105668140	C	G	rs59342889	2	105668140	MRPS9	2	3	1	0.99943	0.762333	0.237667	-0.00712953	0.0166284	-0.428757	0.668122	-0.00873828	0.0162867	-0.536528	0.591623	0.0157388	1.01586	0.047279	0.332892	0.739216	0.00634557	1.00637	0.0504691	0.125732	0.899944
569	2:105668160	T	C	rs56263913	2	105668160	MRPS9	4	2	1	0.99943	0.762331	0.237669	-0.00713555	0.0166283	-0.429121	0.667857	-0.00874448	0.0162866	-0.536912	0.591358	0.0157309	1.01586	0.0472787	0.332728	0.73934	0.00633287	1.00635	0.0504688	0.125481	0.900143
570	2:105668247:T_TAA	T	TAAA	rs146970061	2	105668247	MRPS9	7	5	1	0.99914	0.762278	0.237722	-0.00718079	0.0166266	-0.431885	0.665847	-0.0088118	0.0162848	-0.541105	0.588465	0.0159387	1.01607	0.0472755	0.337146	0.736007	0.00660483	1.00663	0.0504641	0.130882	0.895869
571	2:105668554:T_TA	T	TA	rs141879012	2	105668554	MRPS9	7	5	1	0.9973	0.762545	0.237455	-0.00764945	0.016658	-0.459207	0.646109	-0.00918505	0.0163158	-0.562955	0.573497	0.013458	1.01355	0.047337	0.284302	0.776179	0.00395138	1.00396	0.0505249	0.0782066	0.937664
572	2:105668639	T	C	rs73945008	2	105668639	MRPS9	4	2	1	0.99924	0.762322	0.237678	-0.00719129	0.016629	-0.432455	0.665433	-0.00880508	0.0162873	-0.54061	0.588806	0.0158116	1.01594	0.047282	0.334411	0.73807	0.00640057	1.00642	0.0504716	0.126815	0.899087
573	2:105668710	C	A	rs73945009	2	105668710	MRPS9	2	1	1	0.99923	0.762322	0.237678	-0.00719036	0.016629	-0.432399	0.665473	-0.00880432	0.0162873	-0.540563	0.588838	0.015815	1.01594	0.047282	0.334482	0.738016	0.0064042	1.00642	0.0504716	0.126887	0.89903
574	2:105668722	G	A	rs73945010	2	105668722	MRPS9	3	1	1	0.99922	0.762321	0.237679	-0.00719598	0.016629	-0.432737	0.665228	-0.00880941	0.0162873	-0.540876	0.588623	0.0158182	1.01594	0.0472821	0.33455	0.737965	0.00640607	1.00643	0.0504716	0.126924	0.899
575	2:105668831	T	C	rs56115469	2	105668831	MRPS9	4	2	1	0.99922	0.762321	0.237679	-0.00719956	0.016629	-0.432952	0.665072	-0.00881318	0.0162873	-0.541107	0.588464	0.0158268	1.01595	0.0472822	0.334732	0.737828	0.00641573	1.00644	0.0504717	0.127115	0.898849
576	2:105668836	A	G	rs56391057	2	105668836	MRPS9	1	3	1	0.99921	0.76232	0.23768	-0.00720151	0.016629	-0.433069	0.664986	-0.00881473	0.0162873	-0.541202	0.588398	0.0158294	1.01596	0.0472822	0.334785	0.737787	0.00641966	1.00644	0.0504718	0.127193	0.898788
577	2:105669228	G	T	rs56091924	2	105669228	MRPS9	3	4	1	0.99331	0.767028	0.232972	-0.00431285	0.0167845	-0.256955	0.797226	-0.00618685	0.0164444	-0.376228	0.706767	0.0163104	1.01644	0.0478299	0.341008	0.733098	0.0102418	1.01029	0.0512151	0.199976	0.841499
578	2:105669243	A	C	rs56168615	2	105669243	MRPS9	1	2	1	0.99919	0.762319	0.237681	-0.0072082	0.0166291	-0.433469	0.664696	-0.00882226	0.0162874	-0.541662	0.588081	0.0158319	1.01596	0.0472825	0.334836	0.737749	0.00641878	1.00644	0.0504721	0.127175	0.898802
579	2:105669550	G	T	rs73945011	2	105669550	MRPS9	3	4	1	0.99888	0.762265	0.237735	-0.00717543	0.0166303	-0.431467	0.666151	-0.00878978	0.0162886	-0.539626	0.589484	0.0158225	1.01595	0.0472856	0.334616	0.737915	0.00640132	1.00642	0.050475	0.126822	0.899082
580	2:105669756	T	C	rs73945012	2	105669756	MRPS9	4	2	1	0.9904	0.764787	0.235213	-0.00667727	0.0167829	-0.397861	0.690753	-0.00851969	0.016444	-0.518103	0.604414	0.0112497	1.01131	0.0476539	0.236071	0.813378	0.00256982	1.00257	0.050854	0.0505334	0.959697
581	2:105669764	A	C	rs17634925	2	105669764	MRPS9	1	2	1	0.99041	0.764779	0.235221	-0.00668073	0.0167826	-0.398074	0.690595	-0.00852286	0.0164437	-0.518306	0.604273	0.0112341	1.0113	0.0476532	0.235747	0.813629	0.00255167	1.00255	0.0508531	0.0501774	0.959981
582	2:105669799	C	T	rs73945013	2	105669799	MRPS9	2	4	1	0.9904	0.764779	0.235221	-0.00667779	0.0167827	-0.397897	0.690726	-0.00851988	0.0164438	-0.518122	0.604401	0.0112419	1.01131	0.0476534	0.235911	0.813502	0.00255848	1.00256	0.0508533	0.050311	0.959875
583	2:105669832	G	A	rs149513007	2	105669832	MRPS9	3	1	1	0.66204	0.990205	0.0097955	-0.0352325	0.0861134	-0.409141	0.682457	-0.0222104	0.0829841	-0.267646	0.788985	-0.207105	0.812934	0.229208	-0.903569	0.366224	-0.297729	0.742503	0.233549	-1.2748	0.20238
584	2:105670040	A	G	rs73945014	2	105670040	MRPS9	1	3	1	0.97573	0.772471	0.227529	-0.00429736	0.0170981	-0.251336	0.801566	-0.00672978	0.0167639	-0.401444	0.688114	0.00261849	1.00262	0.0486134	0.0538636	0.957044	-0.000694552	0.999306	0.0520317	-0.0133486	0.98935
585	2:105670044	G	A	rs7586330	2	105670044	MRPS9	3	1	1	0.97577	0.772287	0.227713	-0.00483468	0.0170975	-0.282771	0.777366	-0.00716022	0.0167637	-0.427126	0.66931	0.000798758	1.0008	0.0485894	0.0164389	0.986884	-0.00276371	0.99724	0.0520021	-0.0531461	0.957615
586	2:105670098	A	T	rs7574335	2	105670098	MRPS9	1	4	1	0.9839	0.708319	0.291681	-0.00883454	0.0157356	-0.561437	0.574529	-0.0105819	0.0154104	-0.686674	0.492327	-0.0280233	0.972366	0.0441915	-0.634134	0.525994	-0.0333302	0.967219	0.0470654	-0.708167	0.478842
587	2:105670183	C	T	rs73945015	2	105670183	MRPS9	2	4	1	0.98805	0.766394	0.233606	-0.00697316	0.0168373	-0.41415	0.678785	-0.0089918	0.0165001	-0.544955	0.585814	0.00516168	1.00518	0.0477633	0.108068	0.913942	-0.00216766	0.997835	0.0509741	-0.0425248	0.96608
588	2:105670240	G	A	rs73945016	2	105670240	MRPS9	3	1	1	0.98631	0.77168	0.22832	-0.0058446	0.0170008	-0.343784	0.731026	-0.00797606	0.0166679	-0.478528	0.6323	-0.00287962	0.997125	0.0481622	-0.05979	0.952323	-0.0085461	0.99149	0.0513892	-0.166301	0.86792
589	2:105670535	G	A	rs73945017	2	105670535	MRPS9	3	1	1	0.98494	0.767017	0.232983	-0.0067901	0.0168816	-0.40222	0.687542	-0.00903516	0.0165423	-0.546185	0.584968	0.00368045	1.00369	0.0478993	0.0768373	0.938753	-0.00376325	0.996244	0.0511218	-0.0736134	0.941318
590	2:105670587	G	C	rs73945018	2	105670587	MRPS9	3	2	1	0.98805	0.76639	0.23361	-0.0069715	0.0168372	-0.414053	0.678856	-0.00899259	0.0165	-0.545006	0.585779	0.00516062	1.00517	0.0477632	0.108046	0.913959	-0.00217714	0.997825	0.0509739	-0.0427109	0.965932
591	2:105670785	A	G	rs147361163	2	105670785	MRPS9	1	3	1	0.66632	0.993663	0.00633673	0.277286	0.105217	2.63538	0.00843476	0.314966	0.105561	2.98374	0.00286432	0.448614	1.56614	0.342774	1.30878	0.190611	0.336919	1.40063	0.35386	0.952124	0.341034
592	2:105671045	T	C	rs76760004	2	105671045	MRPS9	4	2	1	0.85068	0.803752	0.196248	0.00474124	0.0192478	0.246327	0.805441	-0.000388411	0.0188844	-0.0205678	0.983591	0.0276758	1.02806	0.054991	0.503279	0.614768	0.0170412	1.01719	0.0584136	0.291733	0.770491
593	2:105671071	G	A	rs139838314	2	105671071	MRPS9	3	1	1	0.76537	0.82324	0.17676	0.00614601	0.0212168	0.289676	0.772078	-0.00103508	0.020825	-0.0497036	0.960361	0.0127411	1.01282	0.0603822	0.211008	0.832881	0.00292209	1.00293	0.0641322	0.0455635	0.963658
594	2:105671073	G	A	rs4851051	2	105671073	MRPS9	3	1	1	0.62745	0.649811	0.350189	-0.0296817	0.0188854	-1.57167	0.1161	-0.0263621	0.0184875	-1.42594	0.153963	-0.0396036	0.96117	0.0533883	-0.741803	0.458207	-0.0610459	0.94078	0.0567054	-1.07655	0.281683
595	2:105672042	C	T	rs6717241	2	105672042	MRPS9	2	4	1	0.77515	0.833558	0.166442	0.0105756	0.0215308	0.491184	0.623322	0.00210385	0.0211043	0.0996882	0.920597	0.0383936	1.03914	0.0613375	0.62594	0.531354	0.0401709	1.04099	0.065433	0.613924	0.539265
596	2:105672045	A	G	rs6731992	2	105672045	MRPS9	1	3	1	0.60604	0.758894	0.241106	0.012754	0.0211838	0.602065	0.547163	0.00569761	0.0207111	0.275099	0.783254	0.0578152	1.05952	0.0604102	0.957043	0.338545	0.0457758	1.04684	0.064258	0.712375	0.476232
597	2:105672145	G	A	rs6744910	2	105672145	MRPS9	3	1	1	0.9974	0.761916	0.238084	-0.00759189	0.0166281	-0.45657	0.648003	-0.00912463	0.0162859	-0.560279	0.57532	0.0153592	1.01548	0.0472709	0.32492	0.745242	0.00624952	1.00627	0.0504609	0.123849	0.901435
598	2:105672240	T	G	rs6735232	2	105672240	MRPS9	4	3	1	0.99906	0.762315	0.237685	-0.00728108	0.01663	-0.437829	0.661532	-0.0088932	0.0162883	-0.545988	0.585104	0.0158712	1.016	0.0472862	0.335641	0.737141	0.00643403	1.00645	0.0504747	0.12747	0.898568
599	2:105672997	C	T	rs11889728	2	105672997	MRPS9	2	4	1	0.99911	0.762124	0.237876	-0.00782544	0.0166295	-0.470576	0.637967	-0.00934596	0.016288	-0.573794	0.566139	0.0142167	1.01432	0.0472644	0.30079	0.763574	0.00456688	1.00458	0.0504483	0.0905259	0.927869
600	2:105673207	G	A	rs11900121	2	105673207	MRPS9	3	1	1	0.99911	0.762122	0.237878	-0.00783869	0.0166295	-0.471373	0.637398	-0.00936063	0.016288	-0.574695	0.565529	0.0142377	1.01434	0.0472646	0.301233	0.763236	0.00458196	1.00459	0.0504485	0.0908246	0.927632
601	2:105673681	A	G	rs17686139	2	105673681	MRPS9	1	3	1	0.99912	0.76212	0.23788	-0.00784265	0.0166294	-0.471612	0.637227	-0.00936475	0.016288	-0.574949	0.565357	0.0142486	1.01435	0.0472646	0.301465	0.76306	0.00459427	1.0046	0.0504485	0.0910686	0.927438
602	2:105674038	C	T	rs73945019	2	105674038	MRPS9	2	4	1	0.99912	0.762119	0.237881	-0.0078494	0.0166295	-0.472018	0.636938	-0.00937129	0.016288	-0.57535	0.565086	0.0142574	1.01436	0.0472648	0.30165	0.762919	0.00460336	1.00461	0.0504488	0.0912481	0.927295
603	2:105674047	G	T	rs73945020	2	105674047	MRPS9	3	4	1	0.99912	0.762119	0.237881	-0.00784916	0.0166294	-0.472004	0.636948	-0.00937122	0.016288	-0.575347	0.565089	0.0142628	1.01437	0.0472649	0.301764	0.762832	0.0046078	1.00462	0.0504488	0.0913362	0.927225
604	2:105674381	T	C	rs35042355	2	105674381	MRPS9	4	2	1	0.77316	0.991064	0.00893555	0.0541835	0.0828057	0.654346	0.512924	0.036277	0.080667	0.449713	0.652941	0.246408	1.27942	0.259154	0.950814	0.341699	0.282066	1.32587	0.270879	1.0413	0.297737
605	2:105674423	C	G	rs6761556	2	105674423	MRPS9	3	2	1	0.79865	0.988528	0.0114719	0.0418813	0.0745572	0.561734	0.574327	0.0141281	0.073392	0.192502	0.847358	0.0654899	1.06768	0.221065	0.296247	0.767042	0.125747	1.134	0.230667	0.545148	0.585652
606	2:105675137:T_TC	T	TC	.	2	105675137	MRPS9	7	5	1	0.99909	0.762301	0.237699	-0.00735262	0.0166296	-0.442141	0.658409	-0.00897415	0.0162879	-0.550972	0.581683	0.0160003	1.01613	0.0472864	0.338371	0.735084	0.00657098	1.00659	0.0504751	0.130183	0.896422
607	2:105675138	T	C	rs6725823	2	105675138	MRPS9	4	2	1	0.99442	0.763366	0.236634	-0.00658597	0.016696	-0.394463	0.693259	-0.00835122	0.016352	-0.510716	0.609577	0.0158065	1.01593	0.0474898	0.332841	0.739254	0.00445103	1.00446	0.050667	0.0878487	0.929997
608	2:105675165	T	G	rs6725829	2	105675165	MRPS9	3	4	1	0.76502	0.980351	0.0196493	0.00933745	0.0580184	0.16094	0.872149	-0.00448521	0.0570668	-0.0785958	0.937358	-0.0521996	0.949139	0.161229	-0.323761	0.746119	-0.0112716	0.988792	0.171416	-0.0657557	0.947572
609	2:105675186:ATC_A	ATC	A	rs202012468	2	105675186	MRPS9	7	6	1	0.50492	0.942373	0.0576266	0.00994366	0.0425014	0.233961	0.815027	0.0135415	0.0414645	0.32658	0.744002	0.101912	1.10729	0.122095	0.834697	0.403889	0.0869869	1.09088	0.133833	0.649966	0.515714
610	2:105675401	G	A	rs6736085	2	105675401	MRPS9	3	1	1	0.98473	0.764977	0.235023	-0.00477661	0.016807	-0.284204	0.776268	-0.00654487	0.0164668	-0.397457	0.691051	0.0142424	1.01434	0.0478547	0.297617	0.765996	0.00796245	1.00799	0.0512699	0.155304	0.876581
611	2:105675507	G	A	rs60620081	2	105675507	MRPS9	3	1	1	0.96392	0.951322	0.0486781	-0.00901336	0.0329531	-0.273521	0.784466	-0.00608165	0.0321301	-0.189282	0.849881	-0.0977632	0.906864	0.0888321	-1.10054	0.271097	-0.0985221	0.906176	0.0934154	-1.05467	0.291578
612	2:105675730	A	T	rs148645895	2	105675730	MRPS9	1	4	1	0.63587	0.981632	0.0183679	-0.0842494	0.0668013	-1.26119	0.207308	-0.0963126	0.0661395	-1.4562	0.145413	-0.128707	0.879231	0.188789	-0.681753	0.495395	-0.186152	0.830148	0.203061	-0.916728	0.359285
613	2:105675853	A	G	rs17686181	2	105675853	MRPS9	1	3	1	0.99915	0.762112	0.237888	-0.00787625	0.0166292	-0.473638	0.635782	-0.00940153	0.0162877	-0.577215	0.563826	0.0143138	1.01442	0.0472645	0.302845	0.762008	0.00466186	1.00467	0.0504488	0.0924077	0.926374
614	2:105675911	G	A	rs17635055	2	105675911	MRPS9	3	1	1	0.99916	0.762112	0.237888	-0.00787888	0.0166292	-0.473797	0.635669	-0.00940443	0.0162877	-0.577393	0.563706	0.0143163	1.01442	0.0472646	0.302897	0.761968	0.00466489	1.00468	0.0504489	0.0924677	0.926326
615	2:105675975	A	T	rs146377499	2	105675975	MRPS9	1	4	1	0.60901	0.992876	0.0071237	-0.0794231	0.10093	-0.786911	0.431378	-0.116645	0.0984917	-1.18431	0.23636	0.0539954	1.05548	0.283051	0.190762	0.848712	0.0586096	1.06036	0.306904	0.190971	0.848548
616	2:105675995	G	A	rs57776637	2	105675995	MRPS9	3	1	1	0.98231	0.942308	0.0576918	-0.00817117	0.0301392	-0.271114	0.786316	-0.00788929	0.029449	-0.267897	0.788792	-0.111454	0.894533	0.0814927	-1.36765	0.17142	-0.104185	0.901059	0.0859672	-1.21191	0.225546
617	2:105676036	T	G	rs59722587	2	105676036	MRPS9	4	3	1	0.98241	0.763746	0.236254	-0.0117151	0.0167841	-0.697989	0.485222	-0.0106551	0.01643	-0.648514	0.516689	0.0290793	1.02951	0.0477966	0.608397	0.542924	0.0178772	1.01804	0.0510042	0.350504	0.725961
618	2:105676175	C	A	rs56082211	2	105676175	MRPS9	2	1	1	0.98588	0.767305	0.232695	-0.00828932	0.0168499	-0.49195	0.62278	-0.00967888	0.0164935	-0.586828	0.557351	0.0188629	1.01904	0.047877	0.393987	0.693591	0.0121434	1.01222	0.0511076	0.237604	0.812188
619	2:105676927	C	T	rs13389614	2	105676927	MRPS9	2	4	1	0.98288	0.942327	0.0576729	-0.0081177	0.0301333	-0.269393	0.78764	-0.00781601	0.0294438	-0.265456	0.790672	-0.111603	0.894399	0.0814737	-1.3698	0.170748	-0.104352	0.900908	0.0859492	-1.21411	0.224705
620	2:105677216	G	C	rs77112796	2	105677216	MRPS9	3	2	1	0.50614	0.990183	0.00981651	-0.100073	0.100501	-0.99574	0.319433	-0.0517824	0.0971768	-0.532868	0.594154	-0.312232	0.731812	0.259129	-1.20493	0.22823	-0.195695	0.822263	0.291928	-0.670355	0.502632
621	2:105677292	G	A	rs73945021	2	105677292	MRPS9	3	1	1	0.99919	0.762107	0.237893	-0.007896	0.0166291	-0.474831	0.634932	-0.00942417	0.0162876	-0.578611	0.562884	0.0143537	1.01446	0.0472645	0.303688	0.761365	0.00469877	1.00471	0.0504488	0.0931393	0.925793
622	2:105677446	G	T	rs75401843	2	105677446	MRPS9	3	4	1	0.99918	0.762108	0.237892	-0.00790355	0.0166292	-0.475281	0.634611	-0.00943242	0.0162877	-0.579112	0.562546	0.0143615	1.01447	0.0472651	0.303849	0.761243	0.00470991	1.00472	0.0504496	0.0933587	0.925619
623	2:105677499	T	C	rs111536669	2	105677499	MRPS9	4	2	1	0.99921	0.762106	0.237894	-0.00790401	0.016629	-0.475314	0.634587	-0.00943206	0.0162875	-0.579098	0.562555	0.0143607	1.01446	0.0472645	0.303838	0.761251	0.00470719	1.00472	0.0504489	0.0933061	0.92566
624	2:105677620	G	C	rs72939406	2	105677620	MRPS9	3	2	1	0.94871	0.991437	0.0085626	-0.00560735	0.0765393	-0.073261	0.941602	-0.0190218	0.0754116	-0.25224	0.800868	-0.188267	0.828394	0.206913	-0.909884	0.362883	-0.132744	0.875689	0.218365	-0.6079	0.543254
625	2:105677797:TTG_T	TTG	T	rs201754289	2	105677797	MRPS9	7	6	1	0.98521	0.766976	0.233024	-0.010352	0.0169006	-0.612523	0.540224	-0.00831652	0.016561	-0.502175	0.615572	0.0137636	1.01386	0.0480035	0.286721	0.774326	0.00117523	1.00118	0.0512295	0.0229404	0.981698
626	2:105677798:TGTG_	TGTG	T	rs78119921	2	105677798	MRPS9	7	6	1	0.98518	0.766973	0.233027	-0.0103563	0.0169005	-0.612779	0.540055	-0.0083214	0.016561	-0.502471	0.615363	0.0137725	1.01387	0.0480034	0.286907	0.774184	0.00118497	1.00119	0.0512294	0.0231306	0.981546
627	2:105677880:G_GTT	G	GTT	rs200970913	2	105677880	MRPS9	7	5	1	0.79385	0.991852	0.0081477	0.0646748	0.0853123	0.758095	0.448436	-0.0611777	0.0839638	-0.72862	0.466276	-0.0586978	0.942992	0.245175	-0.239412	0.810786	-0.015675	0.984447	0.256408	-0.0611329	0.951253
628	2:105677899	C	T	rs73945022	2	105677899	MRPS9	2	4	1	0.99923	0.762106	0.237894	-0.00791069	0.0166288	-0.475721	0.634297	-0.00943908	0.0162873	-0.579535	0.56226	0.0143832	1.01449	0.0472641	0.304315	0.760888	0.0047327	1.00474	0.0504487	0.0938121	0.925258
629	2:105677996	G	A	rs73945023	2	105677996	MRPS9	3	1	1	0.99923	0.762106	0.237894	-0.00791293	0.0166288	-0.475856	0.634201	-0.00944194	0.0162873	-0.579712	0.562141	0.0143832	1.01449	0.047264	0.304316	0.760887	0.00473254	1.00474	0.0504487	0.093809	0.925261
630	2:105678038	A	G	rs73945024	2	105678038	MRPS9	1	3	1	0.99924	0.762105	0.237895	-0.00791321	0.0166288	-0.475873	0.634189	-0.00944236	0.0162873	-0.579738	0.562124	0.0143878	1.01449	0.0472641	0.304413	0.760813	0.00473637	1.00475	0.0504487	0.0938848	0.925201
631	2:105678181	T	C	rs56358580	2	105678181	MRPS9	4	2	1	0.99919	0.762285	0.237715	-0.00741141	0.0166289	-0.445695	0.65584	-0.0090393	0.0162872	-0.554996	0.578928	0.0161043	1.01623	0.0472851	0.340578	0.733421	0.0066801	1.0067	0.0504746	0.132346	0.894711
632	2:105678207	T	C	rs55918103	2	105678207	MRPS9	4	2	1	0.99925	0.762104	0.237896	-0.00792159	0.0166288	-0.476379	0.633829	-0.00945187	0.0162872	-0.580323	0.561728	0.0143863	1.01449	0.0472639	0.304383	0.760836	0.00473802	1.00475	0.0504487	0.0939177	0.925175
633	2:105678415	T	G	rs6738293	2	105678415	MRPS9	4	3	1	0.99926	0.762104	0.237896	-0.00792486	0.0166288	-0.476575	0.633689	-0.0094556	0.0162873	-0.580551	0.561575	0.0143886	1.01449	0.047264	0.304431	0.760799	0.00474208	1.00475	0.0504487	0.093998	0.925111
634	2:105678502	C	A	rs13396298	2	105678502	MRPS9	2	1	1	0.94873	0.991437	0.00856321	-0.00552635	0.0765302	-0.0722114	0.942437	-0.0189048	0.0754022	-0.25072	0.802044	-0.188715	0.828022	0.206862	-0.912277	0.361623	-0.133202	0.875289	0.218312	-0.610144	0.541766
635	2:105678656	T	A	rs6738556	2	105678656	MRPS9	4	1	1	0.99482	0.704233	0.295767	-0.00919718	0.0155919	-0.589868	0.555311	-0.0104093	0.0152651	-0.6819	0.495341	-0.0184488	0.98172	0.0438169	-0.421042	0.673724	-0.0255723	0.974752	0.0466844	-0.547771	0.583849
636	2:105678786	C	T	rs6721007	2	105678786	MRPS9	2	4	1	0.99929	0.762102	0.237898	-0.00793341	0.0166287	-0.477091	0.633322	-0.00946436	0.0162872	-0.581092	0.56121	0.0144188	1.01452	0.047264	0.30507	0.760313	0.00476543	1.00478	0.0504487	0.094461	0.924743
637	2:105678840	A	T	rs6735702	2	105678840	MRPS9	1	4	1	0.99925	0.762284	0.237716	-0.00742906	0.0166287	-0.446761	0.65507	-0.00905975	0.016287	-0.556257	0.578066	0.0161365	1.01627	0.0472849	0.341262	0.732906	0.00671159	1.00673	0.0504743	0.13297	0.894217
638	2:105678900	C	T	rs79588096	2	105678900	MRPS9	2	4	1	0.96649	0.9514	0.0485999	-0.00874164	0.0329369	-0.265406	0.79071	-0.00526196	0.0321218	-0.163813	0.869886	-0.0915111	0.912551	0.0889773	-1.02848	0.303726	-0.0913834	0.912668	0.0936172	-0.976139	0.328996
639	2:105679081	A	G	rs17686299	2	105679081	MRPS9	1	3	1	0.99932	0.7621	0.2379	-0.00794439	0.0166286	-0.477755	0.632849	-0.0094778	0.0162871	-0.581922	0.560651	0.0144431	1.01455	0.0472638	0.305586	0.75992	0.00479257	1.0048	0.0504485	0.0949991	0.924316
640	2:105679134	A	G	rs17686323	2	105679134	MRPS9	1	3	1	0.99933	0.7621	0.2379	-0.00794684	0.0166286	-0.477902	0.632744	-0.00948039	0.0162871	-0.582081	0.560544	0.0144492	1.01455	0.047264	0.305712	0.759824	0.00480117	1.00481	0.0504487	0.0951693	0.92418
641	2:105679215	G	A	rs73945025	2	105679215	MRPS9	3	1	1	0.99934	0.7621	0.2379	-0.00794708	0.0166286	-0.477917	0.632733	-0.00948066	0.016287	-0.582098	0.560533	0.0144505	1.01456	0.0472638	0.305742	0.759801	0.00480295	1.00481	0.0504488	0.0952046	0.924152
642	2:105679386	C	T	rs17635199	2	105679386	MRPS9	2	4	1	0.99934	0.7621	0.2379	-0.00795031	0.0166286	-0.478112	0.632595	-0.00948391	0.016287	-0.582298	0.560398	0.0144511	1.01456	0.0472638	0.305755	0.759792	0.00480366	1.00482	0.0504488	0.0952185	0.924141
643	2:105679475	C	G	rs13399851	2	105679475	MRPS9	2	3	1	0.98561	0.942324	0.0576758	-0.00798285	0.0300886	-0.265311	0.790782	-0.00750681	0.0294033	-0.255305	0.7985	-0.112076	0.893976	0.0813455	-1.37778	0.168271	-0.104903	0.900411	0.0858336	-1.22217	0.221643
644	2:105679492	A	G	rs73945026	2	105679492	MRPS9	1	3	1	0.99935	0.762099	0.237901	-0.00795315	0.0166285	-0.478283	0.632473	-0.00948716	0.016287	-0.582499	0.560263	0.0144569	1.01456	0.0472638	0.305876	0.759699	0.00480968	1.00482	0.0504489	0.0953377	0.924047
645	2:105680092	A	G	rs12619915	2	105680092	MRPS9	1	3	1	0.99969	0.762309	0.237691	-0.00745096	0.0166267	-0.448133	0.65408	-0.00907248	0.0162848	-0.557112	0.577482	0.0160729	1.0162	0.0472762	0.339978	0.733873	0.00672377	1.00675	0.050467	0.133231	0.894011
646	2:105680566	G	T	rs7604397	2	105680566	MRPS9	4	3	1	0.99981	0.720441	0.279559	0.0069387	0.0157492	0.440576	0.659542	0.0036721	0.0154405	0.237822	0.812031	0.0224987	1.02275	0.044729	0.503	0.614964	0.0254055	1.02573	0.0479014	0.530371	0.595855
647	2:105680797	C	T	rs183281893	2	105680797	MRPS9	2	4	1	0.66777	0.99349	0.00650958	0.276541	0.104825	2.63811	0.00836717	0.249342	0.101682	2.45218	0.0142408	0.143836	1.1547	0.332116	0.43309	0.664949	-0.0132365	0.986851	0.342982	-0.0385925	0.969215
648	2:105680801:AT_A	AT	A	rs11313101	2	105680801	MRPS9	7	6	1	0.97684	0.744275	0.255725	-0.0128706	0.0164314	-0.78329	0.4335	-0.0159499	0.0160812	-0.99184	0.321334	0.0119604	1.01203	0.0467803	0.255672	0.798204	0.00519812	1.00521	0.0500518	0.103855	0.917285
649	2:105680883:TGTGA	TGTGA	T	rs10610801	2	105680883	MRPS9	7	6	1	0.99931	0.762267	0.237733	-0.0074004	0.0166278	-0.445062	0.656297	-0.0090242	0.0162859	-0.55411	0.579534	0.0161471	1.01628	0.0472817	0.341508	0.732721	0.00678917	1.00681	0.050472	0.134514	0.892996
650	2:105681051	A	C	rs6746737	2	105681051	MRPS9	1	2	1	0.99377	0.763423	0.236577	-0.0077447	0.0167065	-0.463573	0.642977	-0.00958253	0.016364	-0.585587	0.558185	0.0139108	1.01401	0.047475	0.293012	0.769513	0.00401322	1.00402	0.0506799	0.0791875	0.936883
651	2:105681141	G	A	rs59950294	2	105681141	MRPS9	3	1	1	0.99934	0.762271	0.237729	-0.00739111	0.0166278	-0.444504	0.656701	-0.00902761	0.0162859	-0.55432	0.57939	0.0159728	1.0161	0.0472795	0.337839	0.735485	0.00661201	1.00663	0.0504703	0.131008	0.895769
652	2:105681561	G	A	rs12623986	2	105681561	MRPS9	3	1	1	0.99973	0.762136	0.237864	-0.00790208	0.016627	-0.475256	0.634629	-0.00942537	0.0162854	-0.578762	0.562782	0.0142986	1.0144	0.047256	0.302577	0.762212	0.00473311	1.00474	0.050442	0.0938327	0.925242
653	2:105681812	C	T	rs2217420	2	105681812	MRPS9	4	2	1	0.99998	0.703403	0.296597	0.038876	0.0153308	2.53581	0.0112542	0.0327706	0.0149812	2.18745	0.0287665	-0.00265925	0.997344	0.0435145	-0.0611118	0.95127	0.019904	1.0201	0.0462721	0.430151	0.667086
654	2:105681938	G	T	rs7608678	2	105681938	MRPS9	4	3	1	0.99996	0.703404	0.296596	0.0388759	0.0153308	2.5358	0.0112544	0.0327715	0.0149812	2.1875	0.0287625	-0.00265996	0.997344	0.0435145	-0.0611281	0.951257	0.0198991	1.0201	0.0462721	0.430046	0.667162
655	2:105682405:AAAAG	AAAAGAAAAAG	A	rs150961553	2	105682405	MRPS9	7	6	1	0.99937	0.762368	0.237632	-0.00732391	0.0166319	-0.440352	0.659705	-0.00894843	0.0162902	-0.549315	0.58282	0.0158426	1.01597	0.0472877	0.335026	0.737606	0.00642197	1.00644	0.0504802	0.127218	0.898768
656	2:105682463	G	C	rs58286702	2	105682463	MRPS9	3	2	1	0.99972	0.762137	0.237863	-0.00788222	0.0166269	-0.474064	0.635478	-0.00940513	0.0162853	-0.577522	0.563618	0.0142807	1.01438	0.0472555	0.302201	0.762499	0.00471271	1.00472	0.0504415	0.0934291	0.925563
657	2:105682481	C	G	rs55658991	2	105682481	MRPS9	2	3	1	0.99972	0.762137	0.237863	-0.00788038	0.0166269	-0.473955	0.635556	-0.00940292	0.0162853	-0.577388	0.563709	0.0142768	1.01438	0.0472553	0.30212	0.762561	0.0047127	1.00472	0.0504413	0.0934293	0.925563
658	2:105682583	G	A	rs141295772	2	105682583	MRPS9	3	1	1	0.82815	0.977493	0.0225066	0.0393812	0.0520299	0.756896	0.449154	0.030382	0.0505843	0.600621	0.548126	0.229577	1.25807	0.157778	1.45507	0.145651	0.333808	1.39628	0.178556	1.86948	0.0615556
659	2:105682664	G	T	rs58545644	2	105682664	MRPS9	3	4	1	0.99921	0.762395	0.237605	-0.00741382	0.0166317	-0.445764	0.655791	-0.00901818	0.0162899	-0.553606	0.579879	0.0158533	1.01598	0.0472899	0.335238	0.737446	0.00638411	1.0064	0.05048	0.126468	0.899361
660	2:105682857	G	A	rs55909281	2	105682857	MRPS9	3	1	1	0.99972	0.762137	0.237863	-0.00787383	0.0166269	-0.473561	0.635837	-0.00939634	0.0162853	-0.576984	0.563982	0.0142732	1.01438	0.0472553	0.302045	0.762618	0.00470625	1.00472	0.0504413	0.0933015	0.925664
661	2:105682879	T	G	rs56111578	2	105682879	MRPS9	4	3	1	0.99972	0.762138	0.237862	-0.0078709	0.0166268	-0.473385	0.635962	-0.00939343	0.0162853	-0.576806	0.564102	0.0142703	1.01437	0.0472553	0.301983	0.762665	0.00470307	1.00471	0.0504413	0.0932385	0.925714
662	2:105683869	G	A	rs73945027	2	105683869	MRPS9	3	1	1	0.99969	0.762316	0.237684	-0.0073436	0.0166267	-0.441677	0.658746	-0.00896471	0.0162849	-0.550493	0.582011	0.0159709	1.0161	0.0472755	0.337826	0.735495	0.00662321	1.00665	0.0504662	0.13124	0.895585
663	2:105684247	T	C	rs11897155	2	105684247	MRPS9	4	2	1	0.9997	0.762317	0.237683	-0.00732128	0.0166266	-0.440336	0.659716	-0.00894175	0.0162848	-0.549085	0.582977	0.0159553	1.01608	0.0472752	0.337499	0.735741	0.00660479	1.00663	0.050466	0.130876	0.895873
664	2:105684377	T	C	rs11897239	2	105684377	MRPS9	4	2	1	0.9997	0.762317	0.237683	-0.007322	0.0166266	-0.440379	0.659685	-0.00894228	0.0162848	-0.549118	0.582955	0.0159539	1.01608	0.0472752	0.33747	0.735763	0.00660375	1.00663	0.050466	0.130855	0.89589
665	2:105684473	G	A	rs11900851	2	105684473	MRPS9	3	1	1	0.99966	0.762325	0.237675	-0.00730846	0.016627	-0.439554	0.660283	-0.00892794	0.0162852	-0.548223	0.583569	0.01592	1.01605	0.0472759	0.336747	0.736308	0.0065665	1.00659	0.0504669	0.130115	0.896475
666	2:105684674:A_AT	A	AT	.	2	105684674	MRPS9	7	5	1	0.71482	0.932689	0.067311	-0.0922645	0.0331858	-2.78024	0.0054557	-0.0721747	0.0325781	-2.21544	0.0267851	0.0954043	1.1001	0.0950896	1.00331	0.315711	0.096543	1.10136	0.101852	0.947874	0.343194
667	2:105685313	G	A	rs75224491	2	105685313	MRPS9	3	1	1	0.51318	0.987686	0.0123144	0.128076	0.0892995	1.43423	0.151581	0.116924	0.0865643	1.35072	0.17686	-0.265142	0.767097	0.238251	-1.11287	0.265766	-0.125622	0.881948	0.259312	-0.484444	0.628071
668	2:105685495	C	T	rs190105187	2	105685495	MRPS9	2	4	1	0.54058	0.994828	0.00517223	0.014205	0.130603	0.108765	0.913394	0.00482451	0.131996	0.0365504	0.970845	-0.305397	0.736831	0.383875	-0.795564	0.426286	-0.563559	0.56918	0.401665	-1.40306	0.160599
669	2:105685882	A	G	rs13415986	2	105685882	MRPS9	1	3	1	0.99594	0.943052	0.0569484	-0.0048439	0.0301176	-0.160833	0.872232	-0.00470702	0.0294429	-0.159869	0.872992	-0.116708	0.889845	0.0812591	-1.43625	0.150931	-0.110316	0.895551	0.0857189	-1.28695	0.198112
670	2:105685990	G	A	rs7606533	2	105685990	MRPS9	3	1	1	0.99741	0.761573	0.238427	-0.00797549	0.01664	-0.479295	0.631753	-0.00963038	0.0162986	-0.590872	0.554639	0.0154183	1.01554	0.0473117	0.325888	0.744509	0.00569868	1.00571	0.0504973	0.112851	0.910149
671	2:105686178	A	G	rs59200180	2	105686178	MRPS9	1	3	1	0.54896	0.985599	0.0144009	0.0800161	0.0780446	1.02526	0.305298	0.0733106	0.0754793	0.971269	0.331472	-0.213531	0.807727	0.209817	-1.0177	0.308822	-0.0660426	0.936091	0.22967	-0.287555	0.773687
672	2:105686816	C	T	rs7581769	2	105686816	MRPS9	2	4	1	0.88909	0.890197	0.109803	-0.015104	0.0243222	-0.620997	0.534635	-0.0156812	0.0238726	-0.656871	0.511301	-0.00562943	0.994386	0.0688884	-0.0817181	0.934871	-0.023416	0.976856	0.072811	-0.3216	0.747756
673	2:105686836	T	C	rs13422212	2	105686836	MRPS9	2	4	1	0.99999	0.703432	0.296568	0.0389056	0.0153303	2.53782	0.0111896	0.0328055	0.0149809	2.18982	0.0285938	-0.00278289	0.997221	0.0435125	-0.063956	0.949005	0.019744	1.01994	0.0462701	0.426711	0.66959
674	2:105687086	G	A	rs76976002	2	105687086	MRPS9	3	1	1	0.97956	0.952129	0.0478709	-0.00487744	0.0329965	-0.147817	0.882494	-0.00178491	0.0321922	-0.0554453	0.955786	-0.0977573	0.906869	0.0889042	-1.09958	0.271515	-0.0985807	0.906123	0.0935929	-1.05329	0.292207
675	2:105687396	C	T	rs59252045	2	105687396	MRPS9	2	4	1	0.9998	0.76232	0.23768	-0.00719349	0.016626	-0.432665	0.66528	-0.00881077	0.0162843	-0.54106	0.588496	0.0158381	1.01596	0.0472725	0.335038	0.737597	0.00647339	1.00649	0.0504632	0.128279	0.897928
676	2:105687617	G	A	rs75625887	2	105687617	MRPS9	3	1	1	0.51394	0.987455	0.0125453	0.12054	0.0884744	1.36243	0.173135	0.110619	0.0857574	1.2899	0.197157	-0.247543	0.780716	0.237422	-1.04263	0.297119	-0.115521	0.890902	0.25813	-0.44753	0.654492
677	2:105688608	T	G	rs73945029	2	105688608	MRPS9	4	3	1	0.99924	0.762208	0.237792	-0.00723036	0.016626	-0.434882	0.66367	-0.00880816	0.0162846	-0.54089	0.588613	0.0153348	1.01545	0.047269	0.324416	0.745623	0.00581877	1.00584	0.0504565	0.115323	0.908189
678	2:105688786:T_TA	T	TA	rs111770326	2	105688786	MRPS9	7	5	1	0.99208	0.760004	0.239996	-0.00690704	0.0166294	-0.415351	0.677906	-0.00872436	0.0162855	-0.535712	0.592186	0.0166186	1.01676	0.0472884	0.351431	0.725265	0.00815537	1.00819	0.050519	0.161432	0.871753
679	2:105689102	C	T	rs73945030	2	105689102	MRPS9	2	4	1	0.99955	0.762275	0.237725	-0.00711725	0.0166268	-0.428059	0.66863	-0.00874281	0.0162851	-0.536858	0.591395	0.015827	1.01595	0.0472749	0.334787	0.737786	0.00645315	1.00647	0.0504659	0.127872	0.898251
680	2:105689295:CTTA_	CTTA	C	rs148738787	2	105689295	MRPS9	7	6	1	0.97182	0.9449	0.0551002	-0.00524921	0.0309611	-0.169542	0.865378	-0.00495448	0.0302891	-0.163573	0.870075	-0.117442	0.889192	0.0833303	-1.40935	0.158731	-0.110196	0.895659	0.0879597	-1.2528	0.21028
681	2:105689607	G	A	rs7565465	2	105689607	MRPS9	3	1	1	0.99987	0.76232	0.23768	-0.00712424	0.0166257	-0.428508	0.668303	-0.0087392	0.016284	-0.536674	0.591522	0.0157853	1.01591	0.0472713	0.33393	0.738432	0.00641329	1.00643	0.050462	0.127092	0.898868
682	2:105689897	T	C	rs12104434	2	105689897	MRPS9	4	2	1	0.9992	0.592049	0.407951	-0.0279367	0.0145332	-1.92226	0.0546391	-0.0214786	0.0142379	-1.50855	0.13149	0.0181012	1.01827	0.0410405	0.441056	0.659172	0.00484848	1.00486	0.0432487	0.112107	0.910739
683	2:105690078	G	A	rs12614335	2	105690078	MRPS9	3	1	1	1	0.705202	0.294798	-0.00790522	0.0155923	-0.506996	0.612184	-0.00919827	0.0152685	-0.602436	0.546918	-0.0205219	0.979687	0.0438053	-0.468479	0.639442	-0.0277621	0.97262	0.0466988	-0.594494	0.552182
684	2:105690136	G	A	rs12712196	2	105690136	MRPS9	1	3	1	1	0.703446	0.296554	0.0389193	0.0153297	2.53882	0.0111578	0.0328215	0.0149804	2.19096	0.0285106	-0.00284665	0.997157	0.0435109	-0.065424	0.947836	0.0196624	1.01986	0.0462682	0.424967	0.670861
685	2:105690215	C	T	rs12620928	2	105690215	MRPS9	2	4	1	1	0.705202	0.294798	-0.00789437	0.0155921	-0.506306	0.612668	-0.00918701	0.0152683	-0.601706	0.547403	-0.0205418	0.979668	0.0438045	-0.468943	0.639111	-0.027777	0.972605	0.0466981	-0.594821	0.551963
686	2:105690403	A	T	rs12611500	2	105690403	MRPS9	1	4	1	0.99988	0.762322	0.237678	-0.00710896	0.0166256	-0.42759	0.668971	-0.00872357	0.016284	-0.535715	0.592184	0.0157704	1.0159	0.0472711	0.333617	0.738668	0.0063962	1.00642	0.0504617	0.126754	0.899135
687	2:105690536	A	C	rs115564712	2	105690536	MRPS9	1	2	1	0.58578	0.966972	0.0330277	-0.136926	0.0512848	-2.66992	0.00761564	-0.129117	0.0502981	-2.56703	0.0102926	0.0994466	1.10456	0.149819	0.663777	0.506833	0.0372678	1.03797	0.157056	0.237289	0.812432
688	2:105691330	C	T	rs77810955	2	105691330	MRPS9	2	4	1	0.99988	0.762324	0.237676	-0.00710307	0.0166256	-0.427236	0.669229	-0.00871734	0.0162839	-0.535333	0.592448	0.0157666	1.01589	0.047271	0.333536	0.73873	0.00639188	1.00641	0.0504616	0.126668	0.899203
689	2:105691746	G	C	rs56013302	2	105691746	MRPS9	3	2	1	0.99988	0.762325	0.237675	-0.00710015	0.0166256	-0.427061	0.669356	-0.00871413	0.0162839	-0.535137	0.592584	0.0157665	1.01589	0.0472709	0.333534	0.738731	0.00639115	1.00641	0.0504616	0.126654	0.899214
690	2:105691755	C	T	rs55968723	2	105691755	MRPS9	2	4	1	0.99984	0.762158	0.237842	-0.00760452	0.0166258	-0.457394	0.647411	-0.00912023	0.0162843	-0.560063	0.575467	0.0140393	1.01414	0.0472503	0.297125	0.766371	0.0044432	1.00445	0.0504363	0.0880952	0.929801
691	2:105692143	G	A	rs55645454	2	105692143	MRPS9	3	1	1	0.99936	0.762236	0.237764	-0.00760646	0.0166311	-0.457363	0.647433	-0.00910905	0.0162896	-0.559194	0.57606	0.0138444	1.01394	0.0472638	0.292918	0.769585	0.00424138	1.00425	0.0504495	0.0840718	0.932999
692	2:105692261	A	T	rs56017884	2	105692261	MRPS9	1	4	1	0.983	0.754087	0.245913	-0.00769415	0.016522	-0.465692	0.64146	-0.00960033	0.0161716	-0.593654	0.552776	0.0366434	1.03732	0.0472636	0.775299	0.438163	0.0287619	1.02918	0.0505231	0.569282	0.569165
693	2:105692286	C	A	rs56222940	2	105692286	MRPS9	2	1	1	0.9998	0.762159	0.237841	-0.00760108	0.0166258	-0.457186	0.647561	-0.0091164	0.0162843	-0.559826	0.575628	0.0140433	1.01414	0.0472505	0.29721	0.766306	0.00444589	1.00446	0.0504365	0.0881483	0.929759
694	2:105692868	C	T	rs56148683	2	105692868	MRPS9	2	4	1	0.99987	0.762329	0.237671	-0.00709431	0.0166256	-0.426711	0.669612	-0.0087079	0.0162839	-0.534755	0.592848	0.015763	1.01589	0.0472709	0.333461	0.738786	0.00638683	1.00641	0.0504615	0.126568	0.899282
695	2:105693341:AG_A	AG	A	rs67757364	2	105693341	MRPS9	7	6	1	0.97106	0.941233	0.058767	-0.00396881	0.0300637	-0.132014	0.89498	-0.00370394	0.0293902	-0.126026	0.899717	-0.118404	0.888337	0.0811344	-1.45936	0.144467	-0.111891	0.894142	0.085575	-1.30751	0.191038
696	2:105693567	G	A	rs188248676	2	105693567	MRPS9	3	1	1	0.70355	0.992681	0.0073195	-0.0267184	0.0972754	-0.274668	0.783585	-0.0130732	0.0954989	-0.136894	0.891121	-0.330964	0.718231	0.250173	-1.32294	0.185855	-0.378292	0.685031	0.275522	-1.373	0.169752
697	2:105693618	A	G	rs111272508	2	105693618	MRPS9	1	3	1	0.99373	0.766914	0.233086	-0.00467415	0.0167832	-0.278502	0.78064	-0.00644693	0.0164433	-0.392069	0.695027	0.0144656	1.01457	0.0478025	0.302612	0.762185	0.0081866	1.00822	0.0511832	0.159947	0.872923
698	2:105693721	G	A	rs5016392	2	105693721	MRPS9	3	1	1	0.95694	0.77979	0.22021	0.0325716	0.0172654	1.88652	0.0592923	0.0264026	0.0168649	1.56553	0.117536	-0.00757957	0.992449	0.0486354	-0.155845	0.876155	0.00247142	1.00247	0.0517241	0.0477809	0.961891
699	2:105693924	T	A	rs4511739	2	105693924	MRPS9	4	1	1	0.99317	0.704069	0.295931	-0.0067988	0.0156561	-0.434258	0.664123	-0.00832472	0.0153281	-0.543102	0.587089	-0.0184998	0.98167	0.0440265	-0.420198	0.67434	-0.0265186	0.97383	0.0469059	-0.565357	0.571831
700	2:105694019	T	C	rs4851731	2	105694019	MRPS9	4	2	1	0.99815	0.592041	0.407959	-0.0279078	0.0145417	-1.91915	0.0550317	-0.0214278	0.0142464	-1.50408	0.132637	0.018187	1.01835	0.0410632	0.442902	0.657836	0.00517257	1.00519	0.0432758	0.119526	0.904859
701	2:105694032	T	C	rs11903952	2	105694032	MRPS9	4	2	1	0.99987	0.762331	0.237669	-0.0070875	0.0166256	-0.4263	0.66991	-0.00870081	0.0162839	-0.534319	0.59315	0.0157607	1.01589	0.0472709	0.333412	0.738823	0.00638492	1.00641	0.0504616	0.12653	0.899312
702	2:105694139	T	C	rs11903999	2	105694139	MRPS9	4	2	1	0.99982	0.762169	0.237831	-0.00758895	0.0166258	-0.456457	0.648084	-0.00910379	0.0162843	-0.559054	0.576156	0.0140317	1.01413	0.0472503	0.296966	0.766492	0.0044348	1.00444	0.0504363	0.0879288	0.929933
703	2:105694462	T	G	rs73945032	2	105694462	MRPS9	4	3	1	0.99982	0.762171	0.237829	-0.00758598	0.0166257	-0.456279	0.648213	-0.00910068	0.0162843	-0.558863	0.576286	0.0140296	1.01413	0.0472502	0.296921	0.766527	0.00443264	1.00444	0.0504362	0.087886	0.929967
704	2:105694543	C	G	rs114301121	2	105694543	MRPS9	2	3	1	0.93639	0.982966	0.0170338	0.00257562	0.0563822	0.0456813	0.963566	-0.00377896	0.0548826	-0.0688554	0.945108	0.366058	1.44204	0.180993	2.0225	0.0431244	0.439804	1.5524	0.203407	2.16219	0.0306034
705	2:105694939	T	C	rs4851732	2	105694939	MRPS9	4	2	1	0.99663	0.592384	0.407616	-0.0277584	0.0145585	-1.90668	0.0566295	-0.0214353	0.0142632	-1.50285	0.132956	0.018726	1.0189	0.0410985	0.455637	0.648651	0.00591557	1.00593	0.0433229	0.136546	0.89139
706	2:105695102	T	C	rs11124019	2	105695102	MRPS9	4	2	1	0.99983	0.762174	0.237826	-0.00758239	0.0166257	-0.456063	0.648368	-0.00909686	0.0162843	-0.558628	0.576446	0.0140289	1.01413	0.0472502	0.296907	0.766537	0.00443068	1.00444	0.0504362	0.0878472	0.929998
707	2:105695291	A	T	rs11904480	2	105695291	MRPS9	1	4	1	0.99989	0.762335	0.237665	-0.00707895	0.0166256	-0.425787	0.670284	-0.00869181	0.0162839	-0.533768	0.593531	0.0157566	1.01588	0.0472708	0.333326	0.738888	0.00637907	1.0064	0.0504614	0.126415	0.899404
708	2:105695644	G	A	rs148973585	2	105695644	MRPS9	3	1	1	0.73822	0.990127	0.00987322	0.0431544	0.0838851	0.514447	0.606966	0.0167246	0.081963	0.204051	0.838324	0.0273306	1.02771	0.240162	0.113801	0.909396	0.233397	1.26288	0.263235	0.886646	0.37527
709	2:105695765	A	G	rs72832259	2	105695765	MRPS9	1	3	1	0.92102	0.900176	0.0998241	0.0149756	0.0243972	0.613826	0.539363	0.00989854	0.0238141	0.415658	0.677682	0.0187919	1.01897	0.0694206	0.270696	0.786625	0.0426808	1.0436	0.0743057	0.574394	0.565701
710	2:105696207	A	T	rs79947932	2	105696207	MRPS9	1	4	1	0.99991	0.762339	0.237661	-0.00707242	0.0166256	-0.425394	0.670571	-0.00868478	0.0162839	-0.533335	0.593831	0.0157499	1.01587	0.047271	0.333184	0.738996	0.00637177	1.00639	0.0504614	0.12627	0.899518
711	2:105696538	A	G	rs150844408	2	105696538	MRPS9	1	3	1	0.57331	0.993089	0.00691067	-0.0541714	0.110825	-0.488801	0.625008	-0.0447671	0.11147	-0.401608	0.687993	0.48043	1.61677	0.368133	1.30504	0.191878	0.408918	1.50519	0.386308	1.05853	0.289814
712	2:105696591	C	T	rs68154520	2	105696591	MRPS9	2	4	1	0.92117	0.900166	0.0998344	0.0149335	0.0243941	0.612177	0.540453	0.00987436	0.0238112	0.414694	0.678388	0.0188626	1.01904	0.0694137	0.271742	0.785821	0.0427105	1.04364	0.0742984	0.574851	0.565392
713	2:105696803	A	G	rs12612214	2	105696803	MRPS9	1	3	1	0.99992	0.762339	0.237661	-0.00707072	0.0166255	-0.425294	0.670643	-0.00868314	0.0162838	-0.533238	0.593898	0.0157548	1.01588	0.0472706	0.333289	0.738916	0.00637611	1.0064	0.0504612	0.126357	0.89945
714	2:105696852	C	T	rs10202663	2	105696852	MRPS9	2	4	1	0.9984	0.942973	0.0570266	-0.00495416	0.0300815	-0.164691	0.869195	-0.00469689	0.0294086	-0.159711	0.873116	-0.115892	0.890572	0.0811899	-1.42741	0.153461	-0.109525	0.896259	0.0856419	-1.27888	0.200941
715	2:105696915	T	A	rs12612994	2	105696915	MRPS9	4	1	1	0.99224	0.767349	0.232651	-0.00465103	0.0168017	-0.276819	0.781932	-0.00656385	0.0164617	-0.398734	0.69011	0.0166813	1.01682	0.0478846	0.348364	0.727566	0.0108398	1.0109	0.051278	0.211393	0.83258
716	2:105697068	A	G	rs7562875	2	105697068	MRPS9	1	3	1	0.99593	0.845703	0.154297	-0.00900966	0.01937	-0.465134	0.641859	-0.00291807	0.0189139	-0.154282	0.877395	0.0326171	1.03315	0.0552074	0.590812	0.554647	0.0335616	1.03413	0.058586	0.57286	0.566739
717	2:105697316	C	T	rs10205442	2	105697316	MRPS9	2	4	1	0.99839	0.942968	0.0570324	-0.00498328	0.0300809	-0.165663	0.86843	-0.004718	0.029408	-0.160432	0.872548	-0.115775	0.890675	0.0811923	-1.42594	0.153886	-0.109441	0.896335	0.0856433	-1.27787	0.201297
718	2:105697378:AAAC_	AAAC	A	rs201489121	2	105697378	MRPS9	7	6	1	0.97059	0.771078	0.228922	-0.00315231	0.0170919	-0.184433	0.853683	-0.00517302	0.0167469	-0.308895	0.757417	0.0125832	1.01266	0.0486987	0.258388	0.796107	0.00477922	1.00479	0.0518555	0.0921642	0.926568
719	2:105697379:AAC_A	AAC	A	rs199735329	2	105697379	MRPS9	7	6	1	0.97054	0.771071	0.228929	-0.00315054	0.0170919	-0.184329	0.853764	-0.00516839	0.0167469	-0.308617	0.757628	0.0125537	1.01263	0.0486983	0.257786	0.796572	0.00473366	1.00474	0.0518552	0.0912862	0.927265
720	2:105697427	G	A	rs115005735	2	105697427	MRPS9	3	1	1	0.70498	0.992691	0.00730886	-0.0268817	0.097231	-0.276473	0.782198	-0.0131578	0.0954557	-0.137842	0.890372	-0.329868	0.719018	0.250136	-1.31876	0.18725	-0.376894	0.685989	0.275501	-1.36803	0.171303
721	2:105697501	G	C	rs73945034	2	105697501	MRPS9	3	2	1	0.99995	0.762343	0.237657	-0.00706465	0.0166255	-0.42493	0.670909	-0.00867678	0.0162838	-0.532848	0.594168	0.0157502	1.01587	0.0472705	0.333193	0.738989	0.00637108	1.00639	0.0504611	0.126257	0.899528
722	2:105698005	C	T	rs59733264	2	105698005	MRPS9	2	4	1	0.99988	0.762188	0.237812	-0.00756629	0.0166256	-0.455097	0.649062	-0.00908004	0.0162842	-0.557599	0.577149	0.0140184	1.01412	0.04725	0.296685	0.766707	0.00441676	1.00443	0.0504358	0.0875719	0.930217
723	2:105698549	C	T	rs10208976	2	105698549	MRPS9	2	4	1	0.99968	0.705141	0.294859	-0.00801389	0.0155917	-0.513984	0.60729	-0.00926821	0.015268	-0.607034	0.543862	-0.0199717	0.980226	0.0438064	-0.455908	0.648456	-0.0274037	0.972968	0.0466993	-0.586813	0.557329
724	2:105698759	T	C	rs11889143	2	105698759	MRPS9	4	2	1	0.9999	0.762191	0.237809	-0.00756311	0.0166256	-0.454907	0.649199	-0.00907653	0.0162842	-0.557384	0.577296	0.0140152	1.01411	0.0472499	0.296619	0.766757	0.00441359	1.00442	0.0504357	0.0875091	0.930267
725	2:105698928	G	A	rs11892865	2	105698928	MRPS9	3	1	1	1	0.762347	0.237653	-0.00705635	0.0166254	-0.424431	0.671273	-0.00866787	0.0162837	-0.532302	0.594546	0.0157421	1.01587	0.0472704	0.333023	0.739117	0.00636115	1.00638	0.0504609	0.126061	0.899684
726	2:105698939	G	A	rs3924669	2	105698939	MRPS9	1	3	1	0.99735	0.703467	0.296533	0.038911	0.0153483	2.53521	0.0112734	0.0327475	0.0149987	2.18335	0.0290663	-0.00300789	0.996997	0.0435542	-0.0690609	0.944941	0.0189801	1.01916	0.0463299	0.409673	0.682046
727	2:105699038	G	A	rs3924668	2	105699038	MRPS9	3	1	1	0.99681	0.592107	0.407893	-0.0278231	0.0145535	-1.91177	0.0559721	-0.0213371	0.0142582	-1.49647	0.134607	0.0178084	1.01797	0.041092	0.433379	0.66474	0.00522244	1.00524	0.0433101	0.120582	0.904022
728	2:105699443	T	C	rs73945035	2	105699443	MRPS9	4	2	1	0.99094	0.764277	0.235723	-0.00744291	0.0167518	-0.444305	0.656844	-0.00927574	0.0164101	-0.565245	0.571938	0.0121254	1.0122	0.0476225	0.254615	0.799021	0.00354654	1.00355	0.0508303	0.0697722	0.944375
729	2:105699458	C	T	rs76910389	2	105699458	MRPS9	2	4	1	0.94401	0.991159	0.00884113	0.037473	0.0799379	0.468777	0.639253	0.0247286	0.0798436	0.309713	0.756795	-0.0352302	0.965383	0.208494	-0.168974	0.865817	0.0324048	1.03294	0.220191	0.147167	0.883001
730	2:105699538	G	A	rs10188134	2	105699538	MRPS9	3	1	1	0.99658	0.592135	0.407865	-0.0278174	0.0145556	-1.91112	0.0560561	-0.021334	0.0142603	-1.49604	0.13472	0.017634	1.01779	0.0410962	0.429092	0.667856	0.00512192	1.00514	0.043315	0.118248	0.905871
731	2:105699683	T	C	rs79456946	2	105699683	MRPS9	4	2	1	0.96488	0.876508	0.123492	-0.0171645	0.0221575	-0.774659	0.438584	-0.0161728	0.0217335	-0.744142	0.456833	0.0121052	1.01218	0.0627434	0.192931	0.847013	-0.00185528	0.998146	0.0661796	-0.028034	0.977635
732	2:105699832	T	C	rs7574096	2	105699832	MRPS9	2	4	1	0.99688	0.703435	0.296565	0.0388809	0.0153511	2.53277	0.011352	0.0327229	0.0150016	2.18129	0.0292184	-0.00289155	0.997113	0.0435622	-0.0663775	0.947077	0.0190457	1.01923	0.0463382	0.411015	0.681062
733	2:105699881	C	T	rs10165497	2	105699881	MRPS9	2	4	1	0.96708	0.947859	0.0521408	0.00922072	0.0319035	0.28902	0.77258	0.00740543	0.0311571	0.237681	0.812141	-0.10546	0.89991	0.0867055	-1.2163	0.22387	-0.106677	0.898816	0.0917393	-1.16283	0.244898
734	2:105699984	A	G	rs73945036	2	105699984	MRPS9	1	3	1	1	0.762351	0.237649	-0.00704761	0.0166254	-0.423907	0.671655	-0.00865859	0.0162837	-0.531733	0.59494	0.015736	1.01586	0.0472702	0.332894	0.739215	0.00635417	1.00637	0.0504607	0.125923	0.899793
735	2:105700545	G	A	rs12618715	2	105700545	MRPS9	3	1	1	0.99999	0.762202	0.237798	-0.00754853	0.0166256	-0.454031	0.649829	-0.00906101	0.0162841	-0.556433	0.577946	0.0140056	1.0141	0.0472497	0.296417	0.766912	0.00440229	1.00441	0.0504355	0.0872856	0.930445
736	2:105700940	T	C	rs74607492	2	105700940	MRPS9	4	2	1	0.88059	0.975366	0.0246336	0.105598	0.0462813	2.28165	0.0225592	0.0641644	0.0451215	1.42204	0.155092	-0.000514324	0.999486	0.133069	-0.00386508	0.996916	0.0317933	1.0323	0.140317	0.226581	0.820749
737	2:105700994	C	G	rs77904654	2	105700994	MRPS9	2	3	1	0.63385	0.962194	0.0378057	-0.105272	0.046402	-2.26869	0.0233366	-0.102343	0.0453938	-2.25457	0.0242129	0.256379	1.29224	0.143062	1.79208	0.0731202	0.310897	1.36465	0.152643	2.03676	0.0416737
738	2:105701114	G	A	rs12619439	2	105701114	MRPS9	3	1	1	1	0.762352	0.237648	-0.00704469	0.0166254	-0.423731	0.671783	-0.00865547	0.0162837	-0.531542	0.595072	0.0157342	1.01586	0.0472702	0.332857	0.739242	0.00635201	1.00637	0.0504607	0.12588	0.899827
739	2:105701319	C	T	rs12613374	2	105701319	MRPS9	2	4	1	1	0.762352	0.237648	-0.00704469	0.0166254	-0.423731	0.671783	-0.00865547	0.0162837	-0.531542	0.595072	0.0157342	1.01586	0.0472702	0.332857	0.739242	0.00635201	1.00637	0.0504607	0.12588	0.899827
740	2:105702278	A	G	rs55878719	2	105702278	MRPS9	1	3	1	0.99997	0.762202	0.237798	-0.00754853	0.0166256	-0.454031	0.649829	-0.00906101	0.0162841	-0.556433	0.577946	0.0140056	1.0141	0.0472497	0.296417	0.766912	0.00440229	1.00441	0.0504355	0.0872856	0.930445
741	2:105702450	C	A	rs61150663	2	105702450	MRPS9	2	1	1	1	0.762351	0.237649	-0.00704483	0.0166254	-0.423739	0.671777	-0.00865542	0.0162837	-0.531539	0.595075	0.0157366	1.01586	0.0472702	0.332907	0.739204	0.00635603	1.00638	0.0504607	0.12596	0.899764
742	2:105703159	A	G	rs146021573	2	105703159	MRPS9	1	3	1	0.85796	0.987054	0.0129463	0.0637762	0.0661269	0.964452	0.334874	0.0569266	0.0640269	0.889105	0.373999	-0.00172647	0.998275	0.18393	-0.00938657	0.992511	0.0136582	1.01375	0.201595	0.0677504	0.945984
743	2:105703239	G	T	rs6748981	2	105703239	MRPS9	3	4	1	0.99244	0.764084	0.235916	-0.00633512	0.0167349	-0.378558	0.705035	-0.00830312	0.0163918	-0.50654	0.612505	0.0171536	1.0173	0.047603	0.360346	0.718588	0.00556432	1.00558	0.0507988	0.109536	0.912777
744	2:105703358	G	A	rs6749140	2	105703358	MRPS9	3	1	1	0.99995	0.762201	0.237799	-0.00754882	0.0166256	-0.454049	0.649817	-0.00906115	0.0162841	-0.556441	0.57794	0.0140081	1.01411	0.0472498	0.296469	0.766872	0.00440538	1.00442	0.0504356	0.0873467	0.930396
745	2:105703757	T	G	rs73945037	2	105703757	MRPS9	4	3	1	1	0.762352	0.237648	-0.00704484	0.0166254	-0.42374	0.671777	-0.00865555	0.0162837	-0.531547	0.595069	0.0157349	1.01586	0.0472702	0.332871	0.739232	0.00635251	1.00637	0.0504607	0.12589	0.899819
746	2:105703888	A	C	rs144467701	2	105703888	MRPS9	1	2	1	0.50004	0.979492	0.0205076	-0.0158993	0.0715376	-0.222251	0.824129	0.00489822	0.0703303	0.0696459	0.944479	-0.181042	0.834401	0.18464	-0.980512	0.326834	-0.319453	0.726547	0.199896	-1.5981	0.110022
747	2:105703993	A	G	rs73945038	2	105703993	MRPS9	1	3	1	0.9992	0.762069	0.237931	-0.00753426	0.0166281	-0.453104	0.650497	-0.0090417	0.0162867	-0.555159	0.578816	0.0139716	1.01407	0.0472531	0.295675	0.767478	0.00445496	1.00446	0.0504408	0.0883206	0.929622
748	2:105704073	G	A	rs56067963	2	105704073	MRPS9	3	1	1	0.99994	0.762202	0.237798	-0.00754832	0.0166256	-0.454018	0.649839	-0.00906075	0.0162841	-0.556416	0.577957	0.0140098	1.01411	0.0472498	0.296505	0.766844	0.00440734	1.00442	0.0504356	0.0873854	0.930365
749	2:105704231:GTCCC	GTCCC	G	rs201025039	2	105704231	MRPS9	7	6	1	0.99284	0.760103	0.239897	-0.00654345	0.0166161	-0.393802	0.693747	-0.00788163	0.0162743	-0.484299	0.6282	0.0124486	1.01253	0.0472139	0.263664	0.792039	0.00343749	1.00344	0.0504555	0.0681291	0.945683
750	2:105704244:TC_T	TC	T	rs200120621	2	105704244	MRPS9	7	6	1	0.64087	0.904255	0.0957455	0.0470181	0.0296401	1.5863	0.112746	0.0389951	0.0290742	1.34123	0.179921	-0.0212736	0.978951	0.0836001	-0.254468	0.799134	-0.0114697	0.988596	0.0908352	-0.12627	0.899519
751	2:105704703	T	C	rs61017376	2	105704703	MRPS9	4	2	1	0.94674	0.99134	0.00866028	-0.00582529	0.0760919	-0.076556	0.93898	-0.0206173	0.0749443	-0.275102	0.783252	-0.225373	0.798218	0.203077	-1.10979	0.267089	-0.175197	0.839291	0.214076	-0.818387	0.413136
752	2:105704705	A	C	rs59001470	2	105704705	MRPS9	1	2	1	0.94674	0.99134	0.00866028	-0.00581249	0.0760928	-0.0763868	0.939115	-0.0206069	0.0749453	-0.274959	0.783362	-0.225338	0.798246	0.203082	-1.10959	0.267174	-0.175163	0.83932	0.214082	-0.818207	0.413239
753	2:105704954	A	G	rs144854392	2	105704954	MRPS9	1	3	1	0.81057	0.993635	0.00636487	0.118006	0.100077	1.17916	0.238399	0.094196	0.0980749	0.960449	0.336886	-0.0633098	0.938653	0.276526	-0.228947	0.81891	0.156365	1.16925	0.311572	0.501858	0.615767
754	2:105705302	T	G	rs79376930	2	105705302	MRPS9	4	3	1	0.94393	0.956914	0.0430862	0.0120291	0.0353389	0.340393	0.733577	0.0131684	0.0344886	0.38182	0.702615	-0.0790659	0.923979	0.0960201	-0.823431	0.410263	-0.0909777	0.913038	0.101501	-0.896322	0.370081
755	2:105705376	T	C	rs140645435	2	105705376	MRPS9	4	2	1	0.84591	0.990086	0.00991419	0.00101323	0.0722494	0.0140241	0.988811	-0.0229999	0.071538	-0.321506	0.747843	-0.176776	0.837968	0.193777	-0.912264	0.36163	-0.0789619	0.924075	0.203758	-0.387527	0.698366
756	2:105705507	C	T	rs11538198	2	105705507	MRPS9	2	4	1	1	0.762352	0.237648	-0.00704494	0.0166254	-0.423746	0.671772	-0.00865546	0.0162837	-0.531541	0.595073	0.0157347	1.01586	0.0472703	0.332866	0.739235	0.0063551	1.00638	0.0504608	0.125941	0.899778
757	2:105705897:TA_T	TA	T	rs56259751	2	105705897	MRPS9	7	6	1	1	0.762352	0.237648	-0.00704494	0.0166254	-0.423746	0.671772	-0.00865546	0.0162837	-0.531541	0.595073	0.0157347	1.01586	0.0472703	0.332866	0.739235	0.0063551	1.00638	0.0504608	0.125941	0.899778
758	2:105705899:AG_A	AG	A	rs199533276	2	105705899	MRPS9	7	6	1	0.98815	0.765861	0.234139	-0.00931306	0.0168418	-0.552973	0.580311	-0.00740267	0.0165022	-0.448588	0.653753	0.0157193	1.01584	0.0478684	0.328385	0.74262	0.0040945	1.0041	0.0510846	0.0801513	0.936117
759	2:105706476	T	A	rs75278939	2	105706476	MRPS9	4	1	1	0.99731	0.942829	0.0571707	-0.00559629	0.030066	-0.186134	0.852349	-0.00516883	0.0293926	-0.175855	0.860417	-0.113073	0.893085	0.0812262	-1.39208	0.163899	-0.107702	0.897895	0.0856694	-1.25718	0.20869
760	2:105706584:AAAAA	AAAAAC	A	rs147318136	2	105706584	MRPS9	7	6	1	0.97889	0.768755	0.231245	-0.00491994	0.0169767	-0.289805	0.771979	-0.00674592	0.0166381	-0.405451	0.685168	0.0209239	1.02114	0.0484569	0.431805	0.665883	0.011794	1.01186	0.0517908	0.227724	0.819861
761	2:105706856	C	G	rs116265100	2	105706856	MRPS9	2	3	1	0.70705	0.9927	0.00729998	-0.0271285	0.0971458	-0.279256	0.780062	-0.0132425	0.0953721	-0.138851	0.889575	-0.330138	0.718825	0.249841	-1.32139	0.186371	-0.377132	0.685826	0.275135	-1.37071	0.170464
762	2:105706948:T_TTG	T	TTGAAA	rs112443838	2	105706948	MRPS9	7	5	1	0.99165	0.767367	0.232633	-0.00412378	0.0168055	-0.245383	0.806172	-0.00604481	0.0164656	-0.367117	0.713551	0.01616	1.01629	0.0478796	0.337512	0.735731	0.0101042	1.01016	0.0512778	0.197048	0.84379
763	2:105707766	G	A	rs12620254	2	105707766	MRPS9	3	1	1	1	0.762348	0.237652	-0.00704915	0.0166254	-0.423998	0.671589	-0.00865883	0.0162838	-0.531746	0.594931	0.0157215	1.01585	0.0472702	0.332589	0.739445	0.00634003	1.00636	0.0504607	0.125643	0.900015
764	2:105708997	G	A	rs147161518	2	105708997	MRPS9	3	1	1	0.74644	0.99131	0.00868982	0.0329331	0.0866562	0.380044	0.703932	-0.0780035	0.085527	-0.912034	0.361804	-0.0862292	0.917384	0.232535	-0.370823	0.710769	0.0208302	1.02105	0.25257	0.0824729	0.934271
765	2:105709023	T	C	rs6543282	2	105709023	MRPS9	2	4	1	0.99981	0.958233	0.0417672	0.0703437	0.0351804	1.99951	0.0456159	0.0613842	0.0346223	1.77297	0.0763089	0.0493567	1.0506	0.102064	0.483588	0.628678	0.109429	1.11564	0.111478	0.981622	0.326286
766	2:105709145	C	T	rs77811260	2	105709145	MRPS9	2	4	1	1	0.762352	0.237648	-0.00704527	0.0166254	-0.423766	0.671758	-0.00865574	0.0162837	-0.531558	0.595061	0.0157392	1.01586	0.0472704	0.332961	0.739164	0.0063582	1.00638	0.0504608	0.126003	0.89973
767	2:105709412	C	T	rs192256308	2	105709412	MRPS9	2	4	1	0.7076	0.992703	0.00729699	-0.0270446	0.0971221	-0.27846	0.780673	-0.0131158	0.09535	-0.137555	0.890599	-0.330206	0.718776	0.249758	-1.3221	0.186134	-0.377155	0.68581	0.275027	-1.37134	0.17027
768	2:105709754	T	C	rs142953258	2	105709754	MRPS9	4	2	1	0.75449	0.981291	0.0187094	0.0984369	0.0590284	1.66762	0.0954648	0.108095	0.0580266	1.86285	0.0625549	0.0424784	1.04339	0.170363	0.249341	0.803097	-0.0288207	0.971591	0.178609	-0.161362	0.871808
769	2:105709794	C	T	rs59563010	2	105709794	MRPS9	2	4	1	0.96654	0.945963	0.0540372	0.000275759	0.0313057	0.00880858	0.992972	-2.92674e-05	0.0305865	-0.000956871	0.999237	-0.113928	0.892322	0.0846795	-1.3454	0.178496	-0.114136	0.892137	0.0895483	-1.27458	0.20246
770	2:105711516	C	G	rs34818977	2	105711516	MRPS9	2	3	1	0.99995	0.762204	0.237796	-0.00754551	0.0166256	-0.453848	0.649961	-0.00905798	0.0162842	-0.556245	0.578074	0.0140307	1.01413	0.0472502	0.296945	0.766508	0.00443376	1.00444	0.0504361	0.0879085	0.929949
771	2:105711579	T	C	rs73945040	2	105711579	MRPS9	4	2	1	0.99997	0.762199	0.237801	-0.0075495	0.0166256	-0.454089	0.649788	-0.00906118	0.0162841	-0.556442	0.577939	0.0140169	1.01412	0.04725	0.296653	0.766731	0.00441815	1.00443	0.0504357	0.0875995	0.930195
772	2:105711663	G	A	rs12623987	2	105711663	MRPS9	3	1	1	1	0.762352	0.237648	-0.00704512	0.0166254	-0.423757	0.671765	-0.00865557	0.0162837	-0.531547	0.595068	0.0157379	1.01586	0.0472704	0.332935	0.739184	0.00635734	1.00638	0.0504608	0.125986	0.899743
773	2:105711904	C	T	rs12617795	2	105711904	MRPS9	2	4	1	1	0.762352	0.237648	-0.00704527	0.0166254	-0.423766	0.671758	-0.00865574	0.0162837	-0.531558	0.595061	0.0157392	1.01586	0.0472704	0.332961	0.739164	0.0063582	1.00638	0.0504608	0.126003	0.89973
774	2:105712247	G	A	rs35149563	2	105712247	MRPS9	3	1	1	0.99396	0.592588	0.407412	-0.0277065	0.0145806	-1.90023	0.0574698	-0.0212626	0.0142858	-1.48837	0.136731	0.0153471	1.01547	0.0411506	0.37295	0.709186	0.00381151	1.00382	0.0433807	0.0878618	0.929986
775	2:105712494	C	T	rs11895518	2	105712494	MRPS9	4	2	1	0.99393	0.703146	0.296854	0.03894	0.0153701	2.53349	0.0113289	0.0327753	0.0150205	2.18204	0.0291635	-0.00106878	0.998932	0.043625	-0.0244993	0.980454	0.019978	1.02018	0.0464019	0.430542	0.666802
776	2:105712598	C	T	rs73945041	2	105712598	MRPS9	2	4	1	0.9998	0.762312	0.237688	-0.00707792	0.0166262	-0.425709	0.670342	-0.00866925	0.0162845	-0.532362	0.594504	0.0160434	1.01617	0.0472776	0.339344	0.73435	0.00674746	1.00677	0.0504672	0.1337	0.89364
777	2:105713175	C	T	rs73945042	2	105713175	MRPS9	2	4	1	0.99964	0.762147	0.237853	-0.00759629	0.0166266	-0.456875	0.647784	-0.00908212	0.0162851	-0.557695	0.577083	0.0144291	1.01453	0.0472595	0.305316	0.760125	0.00493878	1.00495	0.0504439	0.0979065	0.922007
778	2:105713419	T	C	rs113937403	2	105713419	MRPS9	4	2	1	0.65025	0.994133	0.00586742	0.0276274	0.112228	0.246172	0.805561	0.0303962	0.111017	0.273797	0.784254	-0.378311	0.685018	0.267329	-1.41515	0.157025	-0.386372	0.679518	0.290262	-1.33111	0.183152
779	2:105713697	A	G	rs15567	2	105713697	MRPS9	1	3	1	0.99962	0.762274	0.237726	-0.00711801	0.0166267	-0.428107	0.668594	-0.00868888	0.0162849	-0.533553	0.59368	0.0163646	1.0165	0.0472842	0.346091	0.729275	0.0071393	1.00716	0.0504723	0.14145	0.887515
780	2:105713868	A	G	rs10206662	2	105713868	MRPS9	1	3	1	0.99935	0.70494	0.29506	-0.00829841	0.015589	-0.532326	0.594528	-0.00944551	0.0152653	-0.618756	0.536112	-0.018363	0.981805	0.043805	-0.419199	0.675071	-0.0259692	0.974365	0.0467007	-0.556077	0.578158
781	2:105713877	T	C	rs57214748	2	105713877	MRPS9	4	2	1	0.99946	0.762103	0.237897	-0.00763998	0.0166268	-0.459497	0.6459	-0.00910278	0.0162853	-0.558958	0.576221	0.0147851	1.01489	0.0472658	0.312807	0.754427	0.00537236	1.00539	0.0504484	0.106492	0.915192
782	2:105714479	A	G	rs58147521	2	105714479	MRPS9	1	3	1	0.99951	0.762242	0.237758	-0.00715232	0.0166268	-0.430169	0.667094	-0.00870411	0.016285	-0.534487	0.593033	0.0166527	1.01679	0.047289	0.352147	0.724728	0.00748898	1.00752	0.0504755	0.148368	0.882052
783	2:105714757	T	C	rs4556996	2	105714757	MRPS9	2	4	1	0.99338	0.703149	0.296851	0.0390056	0.0153758	2.53681	0.0112219	0.0328152	0.0150264	2.18384	0.0290305	-0.00118548	0.998815	0.0436418	-0.0271639	0.978329	0.0197437	1.01994	0.0464202	0.425326	0.670599
784	2:105714774	T	C	rs116479354	2	105714774	MRPS9	4	2	1	0.88437	0.975429	0.024571	0.104684	0.0462671	2.26261	0.0237099	0.0632923	0.045108	1.40313	0.160655	0.00599955	1.00602	0.133386	0.0449789	0.964124	0.038227	1.03897	0.140651	0.271786	0.785786
785	2:105715143	G	T	rs36060444	2	105715143	MRPS9	3	4	1	0.9274	0.900445	0.0995549	0.0150045	0.0243734	0.615609	0.538186	0.0100395	0.0237959	0.421899	0.673121	0.0141383	1.01424	0.0692454	0.204177	0.838215	0.0380169	1.03875	0.074109	0.512987	0.60796
786	2:105715187	C	A	rs12616421	2	105715187	MRPS9	2	1	1	0.99945	0.762198	0.237802	-0.00719572	0.0166257	-0.432806	0.665177	-0.00872437	0.0162839	-0.535767	0.592149	0.0170198	1.01717	0.047292	0.359887	0.718931	0.00793497	1.00797	0.050476	0.157203	0.875085
787	2:105715400	A	G	rs55703447	2	105715400	MRPS9	1	3	1	0.99436	0.761138	0.238862	-0.00790438	0.016646	-0.47485	0.634918	-0.00929481	0.0163037	-0.570104	0.568638	0.0191402	1.01932	0.047375	0.404014	0.686202	0.010096	1.01015	0.0505621	0.199676	0.841734
788	2:105715480	G	A	rs6755168	2	105715480	MRPS9	3	1	1	0.99944	0.76219	0.23781	-0.00720344	0.0166254	-0.433278	0.664835	-0.00872734	0.0162836	-0.53596	0.592015	0.0170866	1.01723	0.0472923	0.361298	0.717877	0.00801915	1.00805	0.0504757	0.158872	0.87377
789	2:105715821	G	C	rs56006008	2	105715821	MRPS9	3	2	1	0.99893	0.76191	0.23809	-0.00778629	0.0166278	-0.468269	0.639616	-0.00915931	0.0162862	-0.562398	0.573876	0.0157322	1.01586	0.0472812	0.332738	0.739332	0.00649586	1.00652	0.0504603	0.128732	0.89757
790	2:105716266	A	G	rs9066	2	105716266	MRPS9	1	3	1	0.99945	0.762172	0.237828	-0.00722022	0.0166247	-0.434307	0.664087	-0.00873477	0.0162828	-0.536442	0.591682	0.0172282	1.01738	0.0472925	0.364289	0.715642	0.00819199	1.00823	0.0504747	0.162299	0.87107
791	2:224822669	T	C	rs1347818	2	224822669	MRPL44	4	2	1	0.98431	0.570925	0.429075	0.0139767	0.0144128	0.969742	0.33223	0.00263138	0.0141381	0.18612	0.85236	-0.00741269	0.992615	0.0406583	-0.182317	0.855334	0.0132451	1.01333	0.0435591	0.304073	0.761072
792	2:224824002	C	A	rs13022402	2	224824002	MRPL44	2	1	1	0.9794	0.572163	0.427837	0.0139426	0.014456	0.964484	0.334858	0.0028337	0.0141793	0.199848	0.841609	-0.00414251	0.995866	0.0408185	-0.101486	0.919164	0.0166165	1.01676	0.0437231	0.38004	0.703915
793	2:224824617	A	G	rs11546405	2	224824617	MRPL44	1	3	1	0.91085	0.864666	0.135334	0.01354	0.0213927	0.632927	0.526815	-0.00940655	0.0208857	-0.450382	0.652459	0.084453	1.08812	0.0626035	1.34901	0.177332	0.0559177	1.05751	0.0670266	0.834262	0.404133
794	2:224825596	A	G	rs873956	2	224825596	MRPL44	1	3	1	0.95685	0.512673	0.487327	-0.00768032	0.0143174	-0.536434	0.591687	-0.000756056	0.0140536	-0.0537981	0.957099	-0.00149005	0.998511	0.0404219	-0.0368624	0.970595	-0.0179555	0.982205	0.0430499	-0.417087	0.676615
795	2:224825601	G	A	rs893360	2	224825601	MRPL44	3	1	1	0.96506	0.509359	0.490641	-0.00744255	0.0142607	-0.521892	0.601772	-0.00084759	0.0139977	-0.0605521	0.951719	-0.000653962	0.999346	0.0402502	-0.0162474	0.987037	-0.0176452	0.98251	0.0428803	-0.411499	0.680706
796	2:224825637	T	C	rs189083599	2	224825637	MRPL44	4	2	1	0.51049	0.990563	0.00943661	0.0636915	0.094188	0.676217	0.49894	0.0809164	0.0918072	0.881373	0.378168	-0.456201	0.633686	0.228874	-1.99324	0.0462346	-0.501909	0.605374	0.265483	-1.89055	0.0586839
797	2:224825779	T	C	rs6719605	2	224825779	MRPL44	4	2	1	0.74883	0.991303	0.00869738	0.128596	0.086347	1.48929	0.136484	0.120882	0.0828405	1.45921	0.144585	-0.164569	0.848259	0.236008	-0.697302	0.485614	-0.141767	0.867823	0.243157	-0.583029	0.559874
798	2:224825971	A	G	rs145014297	2	224825971	MRPL44	1	3	1	0.75463	0.994851	0.00514911	-0.0887163	0.112196	-0.790729	0.429146	-0.119846	0.107729	-1.11247	0.266001	0.200849	1.22244	0.336085	0.597615	0.550097	0.242892	1.27493	0.375746	0.646428	0.518002
799	2:224826776	C	T	rs11675250	2	224826776	MRPL44	2	4	1	0.97517	0.571598	0.428402	0.0135225	0.0144839	0.933628	0.350549	0.00235722	0.0142067	0.165923	0.868225	-0.00461036	0.9954	0.0409002	-0.112722	0.910251	0.0158363	1.01596	0.0438073	0.361498	0.717727
800	2:224826919	T	G	rs13019900	2	224826919	MRPL44	4	3	1	0.96987	0.571527	0.428473	0.0132645	0.0145241	0.913278	0.361148	0.00209148	0.0142462	0.14681	0.883289	-0.00445162	0.995558	0.0410188	-0.108526	0.913578	0.0160411	1.01617	0.0439285	0.365163	0.71499
801	2:224827323	C	T	rs140288327	2	224827323	MRPL44	2	4	1	0.85503	0.970871	0.0291289	0.0478802	0.0438369	1.09224	0.274791	0.018186	0.0427815	0.425091	0.670793	0.245282	1.27798	0.137257	1.78703	0.073933	0.226616	1.25435	0.147846	1.53278	0.12533
802	2:224827368	C	T	rs10168322	2	224827368	MRPL44	4	2	1	0.9119	0.919466	0.0805339	-0.0205123	0.0270498	-0.758314	0.448305	-0.00462428	0.0264829	-0.174614	0.861391	0.0304468	1.03092	0.0773561	0.393593	0.693882	0.0188772	1.01906	0.0828713	0.22779	0.81981
803	2:224827705	C	T	rs11886462	2	224827705	MRPL44	2	4	1	0.9623	0.572007	0.427993	0.0130562	0.0145861	0.895111	0.370778	0.00194628	0.0143071	0.136036	0.891799	-0.00377604	0.996231	0.0411998	-0.0916518	0.926975	0.0172111	1.01736	0.0441124	0.390164	0.696415
804	2:224828298	G	A	rs13001719	2	224828298	MRPL44	3	1	1	0.96068	0.570387	0.429613	0.0129341	0.0145868	0.886699	0.375291	0.00160877	0.0143092	0.112429	0.910489	-0.00739276	0.992634	0.0411729	-0.179554	0.857503	0.0132069	1.01329	0.044083	0.299591	0.764489
805	2:224828496	T	A	rs75696641	2	224828496	MRPL44	4	1	1	0.60093	0.989581	0.0104188	0.0464064	0.091607	0.506582	0.612475	0.067365	0.0883707	0.762301	0.445924	-0.117247	0.889365	0.245306	-0.477962	0.632677	-0.260974	0.770301	0.257302	-1.01427	0.310453
806	2:224830190	G	A	rs139844523	2	224830190	MRPL44	3	1	1	0.5634	0.989483	0.0105166	0.0605949	0.0914792	0.662389	0.507757	0.0948991	0.0891629	1.06433	0.28724	-0.284346	0.752506	0.239142	-1.18903	0.23443	-0.156642	0.85501	0.264357	-0.592539	0.553489
807	2:224830285	A	G	rs113837263	2	224830285	MRPL44	1	3	1	0.5633	0.991187	0.00881299	0.0426405	0.102265	0.416961	0.676728	0.0915196	0.0999809	0.915371	0.360051	-0.302551	0.738931	0.250544	-1.20758	0.22721	-0.406475	0.665994	0.251834	-1.61406	0.106515
808	2:224830345	C	T	rs13015773	2	224830345	MRPL44	2	4	1	0.94982	0.57317	0.42683	0.0108786	0.0146949	0.740299	0.459159	-0.000326044	0.0144158	-0.022617	0.981957	-0.00750743	0.992521	0.0414545	-0.1811	0.856289	0.014706	1.01481	0.0443737	0.331412	0.740333
809	2:224830871	C	T	rs145554607	2	224830871	MRPL44	2	4	1	0.69661	0.963432	0.0365677	-0.0371095	0.0442171	-0.839256	0.401373	-0.00867402	0.0430484	-0.201494	0.840322	0.0880717	1.09207	0.126717	0.695028	0.487038	-0.0301041	0.970345	0.131929	-0.228183	0.819504
810	2:224830921	A	C	rs10187135	2	224830921	MRPL44	2	1	1	0.73349	0.890196	0.109804	-0.0311581	0.026191	-1.18965	0.23425	-0.0148563	0.0256267	-0.579718	0.562137	0.0611545	1.06306	0.0756821	0.808044	0.419065	0.0199058	1.02011	0.0807905	0.246387	0.805382
811	2:224831180	T	C	rs146424073	2	224831180	MRPL44	4	2	1	0.8189	0.989318	0.0106822	-0.0292462	0.0741891	-0.394211	0.693445	-0.0409241	0.0729554	-0.560947	0.574864	0.440508	1.5535	0.238153	1.84969	0.0643586	0.329095	1.38971	0.247145	1.33159	0.182996
812	2:224832136	C	G	rs1138616	2	224832136	MRPL44	2	3	1	0.93236	0.57328	0.42672	0.0100015	0.0148295	0.674435	0.500071	-0.00109084	0.0145475	-0.0749848	0.940231	-0.00501487	0.994998	0.0418556	-0.119814	0.904631	0.0175568	1.01771	0.0447864	0.392011	0.69505
813	2:224832161	G	A	rs1142417	2	224832161	MRPL44	3	1	1	0.93197	0.57597	0.42403	0.0111764	0.0148532	0.752461	0.451815	3.17232e-05	0.0145706	0.00217721	0.998263	0.000591757	1.00059	0.0419671	0.0141005	0.98875	0.0236793	1.02396	0.0449015	0.527362	0.597942
814	2:224832346	G	C	rs10980	2	224832346	MRPL44	3	2	1	0.94025	0.570035	0.429965	0.0116735	0.0147456	0.791657	0.428604	0.000482818	0.0144648	0.0333788	0.973374	-0.00631587	0.993704	0.0416431	-0.151667	0.87945	0.014804	1.01491	0.0445609	0.332219	0.739724
815	3:15090908:ACCTT	ACCTTAG	A	rs148431054	3	15090908	MRPS25	7	6	1	0.68545	0.973512	0.0264879	-0.0632534	0.0530641	-1.19202	0.23332	-0.0628461	0.0522502	-1.20279	0.229127	-0.0479749	0.953158	0.150388	-0.319008	0.749721	-0.124705	0.882757	0.160429	-0.77732	0.43697
816	3:15091248	A	G	rs10510437	3	15091248	MRPS25	1	3	1	0.99952	0.806976	0.193024	-0.0360279	0.0179702	-2.00487	0.0450404	-0.0264725	0.0176179	-1.50259	0.133023	-0.0145769	0.985529	0.0502174	-0.290277	0.771605	-0.0134209	0.986669	0.0540048	-0.248514	0.803737
817	3:15092073	A	G	rs62240397	3	15092073	MRPS25	1	3	1	0.99834	0.900921	0.0990788	-0.000432069	0.024041	-0.0179721	0.985662	-0.00859211	0.0235336	-0.3651	0.715055	-0.0141392	0.98596	0.0668212	-0.211598	0.832421	0.0438141	1.04479	0.0709752	0.617317	0.537026
818	3:15092662	A	G	rs79870383	3	15092662	MRPS25	1	3	1	0.69511	0.949713	0.0502872	0.00234747	0.0383063	0.0612817	0.951138	0.00286996	0.0373521	0.0768354	0.938758	-0.11891	0.887888	0.103203	-1.15219	0.249243	-0.146722	0.863534	0.111711	-1.31341	0.189045
819	3:15094351	A	G	rs9812765	3	15094351	MRPS25	1	3	1	0.99795	0.955984	0.0440156	0.0041909	0.0340085	0.123231	0.90193	-0.0013198	0.0331564	-0.0398054	0.96825	-0.0357998	0.964833	0.0943139	-0.379581	0.704256	-0.0932046	0.911007	0.0990243	-0.941229	0.346587
820	3:15094393	A	G	rs11706556	3	15094393	MRPS25	1	3	1	0.99793	0.707238	0.292762	-0.0249418	0.0155935	-1.5995	0.109782	-0.0212186	0.0153085	-1.38607	0.165803	-0.0214153	0.978812	0.0437593	-0.489388	0.624567	0.00523907	1.00525	0.0471295	0.111163	0.911487
821	3:15095712	T	C	rs73035807	3	15095712	MRPS25	4	2	1	0.97551	0.906807	0.0931926	0.00243507	0.0250533	0.0971958	0.922575	-0.00728635	0.0245299	-0.29704	0.766451	-0.0383086	0.962416	0.0690865	-0.554502	0.579235	0.0166974	1.01684	0.0733721	0.227571	0.81998
822	3:15096824	A	C	rs28778661	3	15096824	MRPS25	1	2	1	0.99778	0.662464	0.337536	-0.021937	0.0150408	-1.4585	0.144775	-0.0195379	0.0147401	-1.32549	0.185081	-0.0234779	0.976796	0.042226	-0.556006	0.578207	-0.011174	0.988888	0.0457197	-0.244403	0.806919
823	3:15097242:A_AT	A	AT	rs140420739	3	15097242	MRPS25	7	5	1	0.99781	0.955902	0.0440979	0.00457341	0.033977	0.134603	0.892932	-0.000895522	0.0331227	-0.0270365	0.978432	-0.0340275	0.966545	0.0943265	-0.360742	0.718292	-0.092252	0.911875	0.0990261	-0.931593	0.351547
824	3:15097426	T	C	rs187559547	3	15097426	MRPS25	4	2	1	0.94513	0.972855	0.0271453	-0.0145805	0.0443722	-0.328595	0.742478	-0.0131295	0.0434817	-0.301955	0.762702	-0.166201	0.846876	0.115413	-1.44006	0.149851	-0.0576618	0.943969	0.126732	-0.454989	0.649117
825	3:15097537	C	G	rs111598998	3	15097537	MRPS25	2	3	1	0.63067	0.961451	0.0385491	-0.0264081	0.0463627	-0.569598	0.56898	-0.0240834	0.0450258	-0.534879	0.592762	-0.0740562	0.92862	0.126907	-0.583547	0.559525	-0.0967219	0.907808	0.136233	-0.709972	0.477722
826	3:15097580	C	T	rs189932492	3	15097580	MRPS25	2	4	1	0.84364	0.987822	0.0121779	0.0578872	0.0689058	0.840092	0.400904	0.0334351	0.0668114	0.50044	0.616792	0.0356768	1.03632	0.192224	0.1856	0.852758	0.0217513	1.02199	0.202082	0.107636	0.914284
827	3:15097810	T	C	rs77857549	3	15097810	MRPS25	4	2	1	0.77552	0.986029	0.0139708	0.0858372	0.0662237	1.29617	0.194987	0.0664726	0.0648254	1.02541	0.305231	0.0348018	1.03541	0.191471	0.18176	0.855771	-0.0380449	0.96267	0.196017	-0.19409	0.846106
828	3:15098421	G	A	rs73035811	3	15098421	MRPS25	3	1	1	0.98175	0.902539	0.0974613	-0.00105263	0.0244218	-0.0431023	0.965622	-0.0091515	0.0238964	-0.382966	0.701765	-0.01323	0.986857	0.0679905	-0.194586	0.845717	0.0470325	1.04816	0.0721331	0.652025	0.514385
829	3:15098635	C	A	rs113724173	3	15098635	MRPS25	2	1	1	0.55589	0.99278	0.00721962	-0.143365	0.104924	-1.36637	0.171895	-0.109104	0.100897	-1.08134	0.279609	-0.0917876	0.912299	0.300253	-0.305701	0.759832	0.0177001	1.01786	0.290014	0.0610321	0.951334
830	3:15099129	A	T	rs76222037	3	15099129	MRPS25	1	4	1	0.76315	0.972978	0.0270222	0.0622841	0.0487571	1.27744	0.201518	0.0644516	0.0482246	1.33649	0.181465	0.0318558	1.03237	0.142034	0.224283	0.822537	-0.00365679	0.99635	0.153661	-0.0237977	0.981014
831	3:15100123	G	A	rs6774992	3	15100123	MRPS25	3	1	1	0.99835	0.900835	0.0991646	-0.000486429	0.0240348	-0.0202385	0.983854	-0.00868505	0.0235276	-0.369143	0.71204	-0.0153311	0.984786	0.0667857	-0.229557	0.818436	0.0424103	1.04332	0.0709353	0.597872	0.549925
832	3:15100161	A	G	rs59758207	3	15100161	MRPS25	1	3	1	0.99826	0.900736	0.0992643	0.00640756	0.0240239	0.266716	0.789701	-0.00163926	0.0235167	-0.0697063	0.944431	-0.0191217	0.98106	0.0666772	-0.28678	0.774281	0.039039	1.03981	0.0708156	0.551277	0.581444
833	3:15100801	G	A	rs13068576	3	15100801	MRPS25	3	1	1	0.9998	0.807276	0.192724	-0.0357165	0.0179739	-1.98712	0.0469723	-0.0259676	0.0176229	-1.47351	0.14069	-0.0158169	0.984307	0.0502121	-0.315003	0.75276	-0.0141609	0.985939	0.0540072	-0.262203	0.793165
834	3:15101508	T	C	rs150866028	3	15101508	MRPS25	4	2	1	0.64188	0.993143	0.00685739	-0.0556563	0.106682	-0.521702	0.601905	-0.0534885	0.105922	-0.504981	0.6136	0.353156	1.42355	0.338026	1.04476	0.296134	0.154921	1.16757	0.37719	0.410725	0.681274
835	3:15101605	T	C	rs34017585	3	15101605	MRPS25	4	2	1	0.99879	0.807217	0.192783	-0.0354903	0.0179798	-1.9739	0.0484572	-0.0258153	0.0176286	-1.46439	0.143163	-0.0149202	0.985191	0.0502448	-0.29695	0.766505	-0.0139938	0.986104	0.0540427	-0.25894	0.795681
836	3:15102111	C	T	rs11925733	3	15102111	MRPS25	2	4	1	0.99851	0.900817	0.0991826	-0.000503055	0.0240321	-0.0209326	0.9833	-0.00871536	0.0235249	-0.370474	0.711049	-0.0156821	0.98444	0.0667734	-0.234855	0.814321	0.0419999	1.04289	0.0709218	0.5922	0.553717
837	3:15102165	G	A	rs55902145	3	15102165	MRPS25	3	1	1	0.7453	0.968214	0.0317864	-0.0458503	0.0459478	-0.997878	0.318395	-0.0373643	0.0452424	-0.825868	0.408927	0.0251682	1.02549	0.131873	0.190852	0.848641	-0.0409735	0.959855	0.140486	-0.291655	0.77055
838	3:15102326	T	G	rs192929497	3	15102326	MRPS25	4	3	1	0.60176	0.994968	0.00503183	-0.166065	0.121702	-1.36452	0.172475	-0.111922	0.117036	-0.956308	0.338973	-0.216387	0.805423	0.331401	-0.652947	0.513791	-0.0895262	0.914364	0.319382	-0.280311	0.779239
839	3:15102441	G	C	rs11717398	3	15102441	MRPS25	3	2	1	0.99902	0.707966	0.292034	-0.0235822	0.0156092	-1.51078	0.130918	-0.0197339	0.0153254	-1.28767	0.197935	-0.0197293	0.980464	0.0438277	-0.450157	0.652597	0.00617871	1.0062	0.0472231	0.130841	0.895901
840	3:15102538	C	T	rs11717371	3	15102538	MRPS25	2	4	1	1	0.807269	0.192731	-0.034721	0.0179672	-1.93247	0.053368	-0.0250194	0.0176164	-1.42024	0.155614	-0.0148095	0.9853	0.0502057	-0.294977	0.768012	-0.0147669	0.985342	0.0539868	-0.273528	0.784447
841	3:15102616:TTAAA	TTAAAC	T	rs200308030	3	15102616	MRPS25	7	6	1	0.67967	0.986318	0.0136822	0.0252579	0.0730388	0.345815	0.729499	0.0298296	0.0715305	0.41702	0.676686	0.0321413	1.03266	0.210941	0.152371	0.878895	0.0881936	1.0922	0.225489	0.391121	0.695708
842	3:15103056	A	G	rs74572807	3	15103056	MRPS25	1	3	1	0.85896	0.753879	0.246121	-0.0116892	0.0176691	-0.661559	0.508289	-0.00445444	0.0173424	-0.256853	0.797305	-0.0302436	0.970209	0.0495796	-0.610001	0.541861	-0.00633704	0.993683	0.0531649	-0.119196	0.90512
843	3:15103120:A_AGT	A	AGT	rs201522761	3	15103120	MRPS25	7	5	1	0.88709	0.986203	0.0137971	-0.0531548	0.0624197	-0.851571	0.3945	-0.0609327	0.0604658	-1.00772	0.313648	0.0605056	1.06237	0.188265	0.321385	0.747919	-0.0191539	0.981028	0.188527	-0.101598	0.919076
844	3:15103534	C	T	rs148129358	3	15103534	MRPS25	2	4	1	0.89472	0.882928	0.117072	-0.0169385	0.0233863	-0.72429	0.468927	-0.018751	0.0228651	-0.820071	0.412223	-0.0346579	0.965936	0.064946	-0.533643	0.593589	0.0257666	1.0261	0.0693571	0.371507	0.71026
845	3:15103537	G	A	rs186534934	3	15103537	MRPS25	3	1	1	0.90363	0.794642	0.205358	-0.0289861	0.0182884	-1.58495	0.113052	-0.0229789	0.0179247	-1.28196	0.199928	0.0105373	1.01059	0.0515338	0.204473	0.837984	-0.00812583	0.991907	0.0554987	-0.146415	0.883594
846	3:15104337	C	A	rs36093951	3	15104337	MRPS25	2	1	1	0.99577	0.807729	0.192271	-0.0348345	0.0180197	-1.93313	0.0532863	-0.0250028	0.0176679	-1.41515	0.157099	-0.0144234	0.98568	0.0503667	-0.286367	0.774597	-0.0134454	0.986645	0.0541716	-0.248201	0.803979
847	3:15104864	C	T	rs79524449	3	15104864	MRPS25	2	4	1	0.94484	0.966905	0.0330951	-0.0184472	0.0396125	-0.465692	0.64146	-0.0227294	0.0386386	-0.588256	0.556393	-0.0589211	0.942781	0.109042	-0.540352	0.588954	-0.123531	0.883794	0.113672	-1.08673	0.277157
848	3:15104906	C	A	rs140749400	3	15104906	MRPS25	2	1	1	0.57745	0.992227	0.00777343	0.108407	0.111372	0.973371	0.330424	0.157688	0.109887	1.435	0.151365	0.228899	1.25722	0.364491	0.627997	0.530006	0.208901	1.23232	0.375937	0.555681	0.578429
849	3:15104942	G	A	rs76926871	3	15104942	MRPS25	3	1	1	0.66003	0.954138	0.0458623	0.000530297	0.0412613	0.0128522	0.989746	0.000707594	0.04023	0.0175887	0.985968	-0.149128	0.861458	0.110297	-1.35207	0.176354	-0.184248	0.83173	0.119052	-1.54762	0.121713
850	3:15104994	C	G	rs6773717	3	15104994	MRPS25	2	3	1	0.99686	0.708228	0.291772	-0.0235568	0.0156306	-1.50709	0.131862	-0.0196551	0.0153465	-1.28075	0.200353	-0.0207865	0.979428	0.0439089	-0.473401	0.635927	0.00519663	1.00521	0.0473027	0.109859	0.912521
851	3:15105747	A	G	rs80309687	3	15105747	MRPS25	1	3	1	0.94494	0.9669	0.0331	-0.0184699	0.0396093	-0.466302	0.641023	-0.0227489	0.0386356	-0.588807	0.556024	-0.0588219	0.942875	0.109039	-0.539458	0.589571	-0.12346	0.883857	0.113667	-1.08615	0.277412
852	3:15105896	T	A	rs62240399	3	15105896	MRPS25	4	1	1	0.97763	0.902752	0.0972477	-0.00160338	0.0245135	-0.0654081	0.947852	-0.00974386	0.0239862	-0.406228	0.684596	-0.0160895	0.984039	0.0682428	-0.235768	0.813612	0.0438624	1.04484	0.0723798	0.606003	0.544513
853	3:15105904	G	C	rs62240400	3	15105904	MRPS25	3	2	1	0.99709	0.900747	0.0992535	-0.000943022	0.0240564	-0.0392005	0.968732	-0.00921064	0.0235502	-0.391107	0.695739	-0.0178923	0.982267	0.0668214	-0.267764	0.788881	0.0391116	1.03989	0.0709761	0.551054	0.581597
854	3:15106192	T	C	rs76056879	3	15106192	MRPS25	4	2	1	0.81403	0.919969	0.0800308	0.0222129	0.0289068	0.76843	0.442274	0.0333338	0.0281862	1.18263	0.237026	-0.1006	0.904295	0.078796	-1.27671	0.201705	-0.0806151	0.922549	0.0845241	-0.953752	0.340209
855	3:131182147	C	T	rs116575427	3	131182147	MRPL3	2	4	1	0.67237	0.989502	0.0104983	0.00713105	0.083925	0.0849693	0.93229	0.0382468	0.0827873	0.461989	0.644114	-0.245083	0.782639	0.226466	-1.08221	0.27916	-0.251439	0.777681	0.249598	-1.00737	0.313755
856	3:131182349	T	C	rs9860545	3	131182349	MRPL3	2	4	1	0.99889	0.721458	0.278542	0.00788611	0.0156565	0.503696	0.614501	0.0148601	0.0152417	0.974967	0.329634	-0.0127987	0.987283	0.0437397	-0.292611	0.76982	-0.0359187	0.964719	0.0464474	-0.773318	0.439334
857	3:131182357	C	G	rs66495234	3	131182357	MRPL3	2	3	1	0.99049	0.966004	0.0339961	-0.08087	0.0378139	-2.13863	0.032522	-0.0857334	0.0371567	-2.30735	0.0210851	0.0124115	1.01249	0.108871	0.114002	0.909236	-0.0317143	0.968783	0.114306	-0.27745	0.781435
858	3:131182412	T	C	rs140925801	3	131182412	MRPL3	4	2	1	0.95416	0.994986	0.00501363	-0.197203	0.0926447	-2.1286	0.0333447	-0.169601	0.0898467	-1.88767	0.0591406	0.0478994	1.04907	0.279927	0.171114	0.864134	0.120903	1.12852	0.280182	0.431516	0.666093
859	3:131182775	T	A	rs115721244	3	131182775	MRPL3	4	1	1	0.82237	0.920473	0.0795273	0.0204703	0.0291072	0.703273	0.481924	0.00462278	0.0284786	0.162325	0.871058	-0.0288099	0.971601	0.081421	-0.353839	0.72346	-0.027423	0.97295	0.0853057	-0.321467	0.747856
860	3:131183241	T	C	rs17277065	3	131183241	MRPL3	4	2	1	0.99914	0.837951	0.162049	0.0238134	0.0193218	1.23246	0.217843	0.00773469	0.018912	0.408983	0.682573	0.0119341	1.01201	0.0548028	0.217764	0.827613	0.0272006	1.02757	0.0579192	0.46963	0.638619
861	3:131183462	C	T	rs9846143	3	131183462	MRPL3	4	2	1	0.9996	0.721459	0.278541	0.00788966	0.0156518	0.504073	0.614236	0.0148331	0.0152373	0.973472	0.330376	-0.0127461	0.987335	0.0437284	-0.291484	0.770681	-0.0357513	0.96488	0.0464355	-0.769912	0.441352
862	3:131183641	A	T	rs9883795	3	131183641	MRPL3	1	4	1	0.99916	0.496121	0.496121	-0.0113178	0.0140268	-0.806872	0.419785	-0.00743572	0.0137141	-0.542196	0.587713	0.00293039	1.00293	0.039817	0.0735965	0.941331	0.0259026	1.02624	0.0421348	0.614756	0.538716
863	3:131183784	C	T	rs7622001	3	131183784	MRPL3	4	2	1	0.99977	0.721108	0.278892	0.00754518	0.0156423	0.482356	0.629578	0.0144492	0.015228	0.94886	0.342748	-0.011618	0.988449	0.0437103	-0.265796	0.790397	-0.0346317	0.965961	0.0464201	-0.74605	0.455637
864	3:131184241	T	C	rs189746386	3	131184241	MRPL3	4	2	1	0.65156	0.994	0.00600008	0.047614	0.109298	0.435635	0.663123	0.000870207	0.108114	0.008049	0.993578	0.0133997	1.01349	0.298711	0.0448586	0.96422	0.032195	1.03272	0.329103	0.0978264	0.92207
865	3:131185077	A	T	rs187866595	3	131185077	MRPL3	1	4	1	0.61688	0.993157	0.00684289	-0.0243176	0.0986337	-0.246545	0.805272	-0.0505772	0.0958468	-0.527688	0.597745	0.0858316	1.08962	0.286962	0.299104	0.76486	0.0491226	1.05035	0.30182	0.162755	0.870712
866	3:131185929	A	G	rs9870369	3	131185929	MRPL3	1	3	1	0.99909	0.496183	0.496183	-0.0112612	0.0140276	-0.802789	0.422141	-0.00737797	0.0137156	-0.537923	0.590659	0.00284227	1.00285	0.039819	0.0713798	0.943095	0.0258269	1.02616	0.0421388	0.612901	0.539942
867	3:131187453	G	A	rs144591525	3	131187453	MRPL3	3	1	1	0.83686	0.993409	0.00659091	0.00453571	0.0992117	0.0457175	0.963538	0.0146819	0.0983086	0.149345	0.881289	-0.377675	0.685454	0.238643	-1.58259	0.113514	-0.343868	0.709022	0.249359	-1.37901	0.167892
868	3:131187860	T	A	rs190873364	3	131187860	MRPL3	4	1	1	0.56195	0.994282	0.00571751	0.0741731	0.121269	0.61164	0.540808	0.0970795	0.118383	0.820048	0.412237	-0.298734	0.741757	0.320432	-0.932285	0.351189	-0.328792	0.719793	0.349194	-0.941572	0.346412
869	3:131188528	T	G	rs2291382	3	131188528	MRPL3	4	3	1	0.99991	0.837935	0.162065	0.0238719	0.0193157	1.23588	0.216572	0.00777784	0.0189061	0.411392	0.680806	0.01186	1.01193	0.0547833	0.21649	0.828606	0.0269189	1.02728	0.0578865	0.465029	0.641911
870	3:131188574	A	G	rs2291381	3	131188574	MRPL3	1	3	1	0.99891	0.981561	0.0184389	0.0405186	0.0521941	0.776307	0.437611	0.0365217	0.0509983	0.716136	0.473948	0.0283544	1.02876	0.14958	0.189561	0.849653	-0.0481405	0.953	0.160462	-0.300012	0.764168
871	3:131189748	A	T	rs145848434	3	131189748	MRPL3	1	4	1	0.99882	0.981563	0.0184372	0.0403404	0.0521991	0.772819	0.439672	0.0363447	0.0510033	0.712596	0.476137	0.0281994	1.0286	0.149586	0.188516	0.850472	-0.0483196	0.952829	0.160469	-0.301115	0.763327
872	3:131190769	G	A	rs11923992	3	131190769	MRPL3	3	1	1	0.99964	0.965724	0.0342762	-0.0799586	0.0374409	-2.1356	0.032769	-0.0847334	0.0369343	-2.29417	0.0218312	0.0187383	1.01892	0.107876	0.173703	0.862099	-0.0291797	0.971242	0.11363	-0.256795	0.797337
873	3:131191379	A	C	rs148333181	3	131191379	MRPL3	1	2	1	0.99861	0.981567	0.0184328	0.0399062	0.0522119	0.764312	0.444724	0.0359151	0.0510163	0.703992	0.481478	0.0278359	1.02823	0.149604	0.186063	0.852395	-0.0487361	0.952432	0.160489	-0.303672	0.761378
874	3:131191733	G	A	rs150355203	3	131191733	MRPL3	3	1	1	0.78506	0.992724	0.00727554	-0.0072697	0.0966408	-0.0752239	0.94004	-0.000846278	0.0956453	-0.00884809	0.992941	-0.359418	0.698082	0.233434	-1.5397	0.123633	-0.320883	0.725508	0.244082	-1.31465	0.188627
875	3:131191809	C	G	rs9861016	3	131191809	MRPL3	2	3	1	0.97738	0.936169	0.063831	-0.062589	0.0293909	-2.12953	0.033267	-0.0495081	0.0287448	-1.72233	0.0850847	0.0674701	1.0698	0.0855289	0.788857	0.430196	0.137285	1.14716	0.0939107	1.46187	0.143777
876	3:131192071	C	T	rs6785421	3	131192071	MRPL3	4	2	1	0.98554	0.561345	0.438655	0.0199058	0.0143403	1.38811	0.165176	0.0167302	0.013999	1.1951	0.232118	-0.00695148	0.993073	0.0405603	-0.171386	0.86392	-0.0168784	0.983263	0.0428342	-0.394041	0.693551
877	3:131192114	T	C	rs13059882	3	131192114	MRPL3	4	2	1	0.99389	0.560195	0.439805	0.00331901	0.0141837	0.234002	0.814995	0.00428032	0.0138865	0.308236	0.757919	-0.0129703	0.987113	0.0401331	-0.323181	0.746558	-0.00426943	0.99574	0.0426412	-0.100124	0.920246
878	3:131192907	T	C	rs74748973	3	131192907	MRPL3	4	2	1	0.99839	0.981574	0.0184265	0.0393888	0.0522303	0.754138	0.450808	0.0354053	0.0510349	0.693746	0.487881	0.0273839	1.02776	0.149634	0.183007	0.854793	-0.0492455	0.951947	0.16052	-0.306787	0.759006
879	3:131193080	C	T	rs9289388	3	131193080	MRPL3	4	2	1	0.99943	0.720909	0.279091	0.0068969	0.0156451	0.440835	0.659355	0.0137347	0.0152306	0.901779	0.367227	-0.0116151	0.988452	0.043719	-0.265676	0.790488	-0.0343367	0.966246	0.0464325	-0.739498	0.459605
880	3:131193744	T	C	rs188951466	3	131193744	MRPL3	4	2	1	0.70446	0.988349	0.0116511	0.0767074	0.0782478	0.980313	0.326987	0.0525677	0.0769712	0.682953	0.494675	0.0511415	1.05247	0.231923	0.220511	0.825473	0.125446	1.13365	0.251608	0.498578	0.618077
881	3:131193986	A	G	rs74861276	3	131193986	MRPL3	1	3	1	0.99826	0.981577	0.0184231	0.03902	0.0522398	0.74694	0.455141	0.0350386	0.0510446	0.686432	0.49248	0.0271037	1.02747	0.149646	0.181118	0.856275	-0.0495968	0.951613	0.160533	-0.308952	0.757358
882	3:131194194	C	A	rs6792459	3	131194194	MRPL3	2	1	1	0.99892	0.965718	0.034282	-0.0798406	0.0374493	-2.13197	0.0330665	-0.0845726	0.0369434	-2.28925	0.0221157	0.0203178	1.02053	0.107965	0.188189	0.850729	-0.0269831	0.973378	0.113749	-0.237216	0.812489
883	3:131194494	A	T	rs142613214	3	131194494	MRPL3	1	4	1	0.74	0.991663	0.00833664	-0.0786089	0.0855543	-0.918818	0.358242	-0.0636339	0.0846429	-0.751792	0.452219	-0.189767	0.827152	0.231573	-0.819472	0.412517	-0.063138	0.938814	0.26335	-0.239749	0.810525
884	3:131194568	T	C	rs73203910	3	131194568	MRPL3	4	2	1	0.9014	0.988828	0.0111715	0.0341171	0.0711664	0.479399	0.631679	0.0523421	0.0683571	0.765716	0.44389	0.158519	1.17177	0.221684	0.715068	0.474567	0.152384	1.16461	0.239466	0.63635	0.524548
885	3:131194961	A	G	rs12330181	3	131194961	MRPL3	1	3	1	0.99438	0.560199	0.439801	0.00346036	0.0141818	0.244001	0.807242	0.00442813	0.0138846	0.318923	0.749801	-0.0132882	0.9868	0.0401285	-0.331142	0.740537	-0.0047003	0.995311	0.0426366	-0.110241	0.912218
886	3:131195164	T	C	rs74467714	3	131195164	MRPL3	4	2	1	0.97876	0.936133	0.0638672	-0.062541	0.0293596	-2.13017	0.0332145	-0.0495206	0.0287155	-1.72453	0.084688	0.0668836	1.06917	0.0854137	0.783055	0.433595	0.136721	1.14651	0.0937921	1.4577	0.144923
887	3:131195704	A	T	rs56005985	3	131195704	MRPL3	1	4	1	0.99727	0.980957	0.0190434	0.0372686	0.0513389	0.725933	0.467919	0.033191	0.0501312	0.662084	0.507955	0.00882816	1.00887	0.145241	0.0607827	0.951532	-0.0811158	0.922087	0.155096	-0.523005	0.600971
888	3:131195753	G	T	rs1486230	3	131195753	MRPL3	4	3	1	0.99992	0.721003	0.278997	0.00680347	0.0156417	0.434958	0.663615	0.0135361	0.0152269	0.888962	0.374076	-0.00930227	0.990741	0.0437342	-0.2127	0.831561	-0.0315984	0.968896	0.0464526	-0.680228	0.49636
889	3:131195911	T	A	rs72997212	3	131195911	MRPL3	4	1	1	0.99906	0.838286	0.161714	0.0248007	0.0193259	1.28329	0.19946	0.00868323	0.018916	0.459041	0.646229	0.00998979	1.01004	0.0547774	0.182371	0.855292	0.0246822	1.02499	0.0578863	0.42639	0.669824
890	3:131196035	C	T	rs72997213	3	131196035	MRPL3	2	4	1	0.99834	0.837933	0.162067	0.0259227	0.0193138	1.34219	0.179607	0.00974806	0.0189039	0.515665	0.606116	0.00964021	1.00969	0.0547321	0.176134	0.860188	0.0241185	1.02441	0.0578553	0.416876	0.676769
891	3:131196294	T	A	rs9878535	3	131196294	MRPL3	1	4	1	0.99978	0.721098	0.278902	0.00693937	0.0156421	0.443635	0.657329	0.0137537	0.0152275	0.903214	0.366465	-0.00989329	0.990155	0.0437295	-0.226238	0.821016	-0.0324319	0.968088	0.0464471	-0.698254	0.485018
892	3:131196411	T	C	rs141040957	3	131196411	MRPL3	4	2	1	0.99801	0.981587	0.0184134	0.0381947	0.0522633	0.730814	0.464933	0.034223	0.0510684	0.67014	0.502806	0.0264458	1.0268	0.149678	0.176685	0.859756	-0.0503387	0.950907	0.160567	-0.313506	0.753897
893	3:131197542	G	C	rs73203913	3	131197542	MRPL3	3	2	1	0.90159	0.988835	0.0111647	0.0341378	0.0711769	0.479619	0.631523	0.0523738	0.0683672	0.766067	0.443681	0.158543	1.1718	0.221726	0.71504	0.474585	0.152302	1.16451	0.239501	0.635917	0.52483
894	3:131198389	A	G	rs4854878	3	131198389	MRPL3	1	3	1	0.99934	0.496301	0.496301	-0.0108031	0.0140288	-0.770063	0.441305	-0.00687804	0.0137186	-0.501366	0.61614	0.00168783	1.00169	0.0398252	0.042381	0.966195	0.0244176	1.02472	0.0421523	0.57927	0.562407
895	3:131198670	A	C	rs9832043	3	131198670	MRPL3	2	1	1	0.94119	0.705514	0.294486	0.00661452	0.0158759	0.416639	0.676964	0.013027	0.0154568	0.8428	0.39939	-0.0118828	0.988188	0.0443831	-0.267732	0.788905	-0.0337209	0.966841	0.0471606	-0.715023	0.474595
896	3:131199269	G	A	rs16836800	3	131199269	MRPL3	3	1	1	0.99786	0.981594	0.0184061	0.0374642	0.0522794	0.716615	0.473651	0.0335023	0.0510847	0.655819	0.511978	0.0258037	1.02614	0.149688	0.172383	0.863137	-0.0510389	0.950242	0.160577	-0.317846	0.750602
897	3:131199790	T	C	rs6776723	3	131199790	MRPL3	2	4	1	0.99558	0.720004	0.279996	0.00857728	0.0156545	0.547912	0.583781	0.0150053	0.0152385	0.984699	0.32483	-0.0113063	0.988757	0.0437427	-0.258473	0.796042	-0.0346246	0.965968	0.0464715	-0.745072	0.456228
898	3:131199837	G	A	rs13091744	3	131199837	MRPL3	3	1	1	0.5834	0.941326	0.0586736	-0.0641216	0.0385734	-1.66233	0.0965205	-0.0404363	0.037928	-1.06613	0.286426	0.0074294	1.00746	0.107741	0.068956	0.945025	-0.0712735	0.931207	0.113193	-0.629663	0.528915
899	3:131199844	A	T	rs191443795	3	131199844	MRPL3	1	4	1	0.83358	0.994676	0.0053238	-0.095679	0.101958	-0.938411	0.348086	-0.0589569	0.0980497	-0.601296	0.547676	0.41234	1.51035	0.346294	1.19072	0.233762	0.2719	1.31246	0.348485	0.780234	0.435253
900	3:131200282	T	C	rs9824601	3	131200282	MRPL3	4	2	1	0.99926	0.496296	0.496296	-0.010793	0.014029	-0.769336	0.441736	-0.00687105	0.0137188	-0.500851	0.616503	0.00167572	1.00168	0.0398259	0.0420761	0.966438	0.0244013	1.0247	0.0421531	0.578874	0.562674
901	3:131201735:C_CT	C	CT	rs201051552	3	131201735	MRPL3	7	5	1	0.99264	0.333539	0.333539	0.00330741	0.014911	0.221811	0.824472	-0.0021174	0.0145476	-0.145549	0.884284	0.00524442	1.00526	0.041846	0.125327	0.900265	0.0394417	1.04023	0.0443744	0.888841	0.374088
902	3:131201737:T_TC	T	TC	rs11385636	3	131201737	MRPL3	7	5	1	0.99911	0.332003	0.332003	0.00321659	0.0148764	0.21622	0.828826	-0.0022168	0.0145138	-0.152738	0.878613	0.00532536	1.00534	0.0417566	0.127533	0.898518	0.0396083	1.0404	0.0442698	0.894704	0.370945
903	3:131202489:AT_A	AT	A	rs35604081	3	131202489	MRPL3	7	6	1	0.9953	0.560185	0.439815	0.00365376	0.0141747	0.257766	0.7966	0.00461462	0.0138776	0.332523	0.739511	-0.0135243	0.986567	0.0401102	-0.337179	0.735982	-0.00506902	0.994944	0.042618	-0.118941	0.905322
904	3:131202493:TA_T	TA	T	rs201757345	3	131202493	MRPL3	7	6	1	0.59312	0.740311	0.259689	0.0166548	0.0207566	0.802383	0.422376	0.0157488	0.0203028	0.775699	0.437972	-0.0351238	0.965486	0.0590095	-0.595223	0.551695	-0.0152975	0.984819	0.0625985	-0.244375	0.806941
905	3:131202904	T	C	rs2171189	3	131202904	MRPL3	2	4	1	0.99905	0.721569	0.278431	0.00720036	0.0156541	0.459968	0.645563	0.0140416	0.0152395	0.921397	0.356898	-0.0112384	0.988825	0.0437533	-0.256857	0.797289	-0.033935	0.966634	0.0464679	-0.730289	0.465213
906	3:131203051	A	G	rs17356063	3	131203051	MRPL3	1	3	1	0.99794	0.837573	0.162427	0.0256423	0.0193064	1.32818	0.18419	0.00942212	0.018897	0.498603	0.618086	0.011307	1.01137	0.0547414	0.206553	0.836359	0.0252262	1.02555	0.0578664	0.435939	0.662881
907	3:131203342	C	A	rs142756323	3	131203342	MRPL3	2	1	1	0.84043	0.991074	0.00892597	0.194372	0.0859672	2.261	0.0238092	0.196885	0.0828294	2.377	0.0175	-0.14536	0.864711	0.231991	-0.626574	0.530938	-0.162948	0.849635	0.238831	-0.682274	0.495066
908	3:131203873	A	G	rs1027005	3	131203873	MRPL3	3	1	1	0.99898	0.721583	0.278417	0.00719093	0.0156545	0.459353	0.646004	0.0140316	0.0152399	0.920716	0.357253	-0.0112732	0.98879	0.0437541	-0.25765	0.796677	-0.033993	0.966578	0.0464687	-0.731525	0.464459
909	3:131204727	T	C	rs183413766	3	131204727	MRPL3	4	2	1	0.99782	0.98162	0.01838	0.0351484	0.0523234	0.671753	0.501777	0.0312062	0.0511292	0.610341	0.54167	0.023841	1.02413	0.149687	0.159272	0.873455	-0.053196	0.948194	0.160569	-0.331297	0.74042
910	3:131204728	G	C	rs79866873	3	131204728	MRPL3	3	2	1	0.99783	0.98162	0.0183798	0.0351289	0.0523235	0.671379	0.502016	0.0311869	0.0511293	0.609961	0.541921	0.0238241	1.02411	0.149687	0.15916	0.873543	-0.053214	0.948177	0.160568	-0.331411	0.740334
911	3:131205190	C	T	rs13064751	3	131205190	MRPL3	4	2	1	0.86273	0.682284	0.317716	0.0104852	0.0163074	0.64297	0.520278	0.0162929	0.0158831	1.0258	0.305048	-0.0178079	0.98235	0.045518	-0.391229	0.695628	-0.0388271	0.961917	0.0484006	-0.802203	0.422435
912	3:131205434	T	G	rs4854886	3	131205434	MRPL3	3	4	1	0.97768	0.689985	0.310015	0.00631888	0.0153274	0.412261	0.680169	0.0112936	0.0149321	0.756328	0.449496	-0.00476917	0.995242	0.0429013	-0.111166	0.911485	-0.040651	0.960164	0.0454278	-0.89485	0.370868
913	3:131206905	C	T	rs2306740	3	131206905	MRPL3	4	2	1	0.99885	0.721278	0.278722	0.0068081	0.015647	0.435106	0.663508	0.013621	0.0152325	0.894207	0.371264	-0.01022	0.989832	0.0437406	-0.233651	0.815256	-0.0330651	0.967476	0.0464569	-0.711737	0.476628
914	3:131207010	C	T	rs78378556	3	131207010	MRPL3	2	4	1	0.99794	0.981627	0.0183732	0.0344337	0.05233	0.658012	0.510566	0.0304966	0.0511359	0.596382	0.550953	0.0232797	1.02355	0.149667	0.155543	0.876393	-0.0537929	0.947628	0.160547	-0.33506	0.73758
915	3:131207104	A	C	rs9824662	3	131207104	MRPL3	1	2	1	0.9992	0.496257	0.496257	-0.0107385	0.0140291	-0.76545	0.444046	-0.00683046	0.0137187	-0.497893	0.618586	0.0015548	1.00156	0.0398263	0.0390396	0.968859	0.0242562	1.02455	0.0421542	0.575416	0.56501
916	3:131207326	A	G	rs9824984	3	131207326	MRPL3	3	1	1	0.99883	0.721633	0.278367	0.00715889	0.0156558	0.457269	0.647501	0.0139987	0.0152412	0.918475	0.358424	-0.0113457	0.988718	0.0437572	-0.259288	0.795413	-0.0341692	0.966408	0.0464705	-0.735288	0.462164
917	3:131207595	A	T	rs12631352	3	131207595	MRPL3	1	4	1	0.99295	0.965509	0.0344911	-0.0793679	0.0374468	-2.11948	0.0341071	-0.0843537	0.0369404	-2.28351	0.0224514	0.031397	1.0319	0.108422	0.289582	0.772136	-0.0101891	0.989863	0.114224	-0.0892023	0.928921
918	3:131207777	A	G	rs141109759	3	131207777	MRPL3	1	3	1	0.53773	0.975647	0.0243529	-0.110746	0.0621942	-1.78065	0.0750402	-0.0800243	0.0603337	-1.32636	0.184794	0.425794	1.53081	0.200789	2.12061	0.0339549	0.493032	1.63727	0.217004	2.27199	0.0230869
919	3:131209265	G	A	rs73203916	3	131209265	MRPL3	3	1	1	0.55592	0.990767	0.00923343	-0.0557744	0.0963337	-0.578971	0.562639	-0.0917888	0.0935355	-0.981326	0.32649	-0.00238585	0.997617	0.272124	-0.0087675	0.993005	0.114964	1.12183	0.285011	0.403367	0.686678
920	3:131209361	A	G	rs77546564	3	131209361	MRPL3	1	3	1	0.99805	0.981633	0.018367	0.0339722	0.0523375	0.649098	0.51631	0.0300441	0.0511437	0.587445	0.556938	0.0228491	1.02311	0.149659	0.152674	0.878655	-0.0542482	0.947197	0.160538	-0.337915	0.735428
921	3:131209633	G	A	rs150445853	3	131209633	MRPL3	3	1	1	0.57263	0.990049	0.00995147	0.0213819	0.0897827	0.238151	0.811775	-0.00365026	0.0891747	-0.0409338	0.967351	0.059212	1.061	0.251357	0.235569	0.813767	0.134185	1.1436	0.282047	0.475756	0.634248
922	3:131209812	A	G	rs76526286	3	131209812	MRPL3	1	3	1	0.98703	0.837352	0.162648	0.0246169	0.0193888	1.26964	0.204281	0.00854068	0.0189811	0.449956	0.652766	0.0120772	1.01215	0.0549873	0.219637	0.826154	0.0273	1.02768	0.0581184	0.469731	0.638547
923	3:131210543	T	C	rs72997231	3	131210543	MRPL3	4	2	1	0.99797	0.837801	0.162199	0.0246782	0.0193192	1.27739	0.201535	0.00853694	0.0189099	0.451454	0.651686	0.00996373	1.01001	0.0547565	0.181964	0.855611	0.0224334	1.02269	0.0578447	0.387822	0.698148
924	3:131211036	T	C	rs10222424	3	131211036	MRPL3	4	2	1	0.99926	0.496233	0.496233	-0.0107348	0.0140288	-0.765195	0.444197	-0.00683126	0.0137184	-0.497963	0.618537	0.00152869	1.00153	0.0398255	0.0383847	0.969381	0.0242274	1.02452	0.0421537	0.574739	0.565468
925	3:131211966	T	C	rs17277717	3	131211966	MRPL3	4	2	1	0.99738	0.837163	0.162837	0.0257519	0.0192718	1.33625	0.18154	0.00958901	0.0188613	0.508395	0.611203	0.0104808	1.01054	0.0546472	0.191789	0.847907	0.0225765	1.02283	0.0578096	0.390532	0.696143
926	3:131212036	T	C	rs113243517	3	131212036	MRPL3	4	2	1	0.98742	0.936175	0.0638255	-0.0625048	0.0292226	-2.13892	0.0324985	-0.049511	0.0285844	-1.7321	0.0833311	0.0661379	1.06837	0.0850026	0.778069	0.436529	0.13527	1.14485	0.0933617	1.44888	0.147371
927	3:131212414	A	G	rs10512807	3	131212414	MRPL3	1	3	1	0.9995	0.981015	0.018985	0.0317096	0.0513817	0.617139	0.537176	0.0276612	0.0501716	0.551331	0.581437	0.00383945	1.00385	0.145049	0.02647	0.978882	-0.0862707	0.917346	0.154872	-0.557045	0.577497
928	3:131212653	T	C	rs2035572	3	131212653	MRPL3	4	2	1	0.99789	0.839247	0.160753	0.0257679	0.0193638	1.33073	0.18335	0.00899015	0.0189593	0.474182	0.635396	0.0131366	1.01322	0.0549258	0.239171	0.810973	0.0270327	1.0274	0.0580087	0.466011	0.641208
929	3:131212810	T	G	rs9289389	3	131212810	MRPL3	4	3	1	0.99649	0.5601	0.4399	0.00373079	0.014166	0.263362	0.792284	0.00466617	0.0138689	0.336447	0.736551	-0.013568	0.986524	0.0400862	-0.338471	0.735009	-0.00513179	0.994881	0.0425928	-0.120485	0.904099
930	3:131213430	C	A	rs142113436	3	131213430	MRPL3	2	1	1	0.99768	0.981653	0.0183466	0.0329261	0.0523835	0.628558	0.529672	0.0289705	0.0511905	0.565935	0.571469	0.0221422	1.02239	0.149711	0.1479	0.882422	-0.0553834	0.946122	0.160571	-0.344916	0.730157
931	3:131213506	C	T	rs2035573	3	131213506	MRPL3	4	2	1	0.99879	0.721612	0.278388	0.00700082	0.015657	0.447137	0.654799	0.0137621	0.0152423	0.902892	0.366636	-0.0109934	0.989067	0.0437638	-0.251198	0.801661	-0.0336632	0.966897	0.0464779	-0.724284	0.468891
932	3:131213673	A	C	rs9857469	3	131213673	MRPL3	1	2	1	0.98798	0.936177	0.0638226	-0.0624859	0.029213	-2.13898	0.0324941	-0.0494983	0.0285751	-1.73222	0.0833105	0.0659731	1.0682	0.0849714	0.776415	0.437504	0.135041	1.14458	0.0933292	1.44693	0.147917
933	3:131213988	G	C	rs7651116	3	131213988	MRPL3	3	2	1	0.99217	0.96555	0.0344497	-0.0783141	0.037493	-2.08876	0.0367879	-0.0827558	0.0369905	-2.23722	0.0253259	0.0306597	1.03113	0.108474	0.282645	0.777449	-0.0106832	0.989374	0.114222	-0.0935307	0.925482
934	3:131214017	T	C	rs72997236	3	131214017	MRPL3	4	2	1	0.99791	0.839249	0.160751	0.0257643	0.0193637	1.33055	0.183408	0.0089843	0.0189592	0.473876	0.635614	0.0130828	1.01317	0.0549242	0.238197	0.811728	0.0269062	1.02727	0.0580052	0.463858	0.64275
935	3:131214738	C	T	rs181001483	3	131214738	MRPL3	2	4	1	0.55716	0.994097	0.00590346	0.0753393	0.115969	0.649648	0.515954	0.12925	0.115024	1.12368	0.261214	-0.0701168	0.932285	0.338397	-0.207203	0.835852	-0.227487	0.796533	0.342329	-0.664527	0.506353
936	3:131215550	C	G	rs7612597	3	131215550	MRPL3	2	3	1	0.99676	0.981052	0.0189483	0.0311149	0.0515214	0.603923	0.545927	0.02691	0.0503132	0.534851	0.592782	0.00468785	1.0047	0.145391	0.0322431	0.974278	-0.0872833	0.916417	0.155171	-0.562499	0.573776
937	3:131215722	G	A	rs75273545	3	131215722	MRPL3	3	1	1	0.60853	0.976356	0.0236441	-0.0413495	0.0581926	-0.710563	0.477394	-0.0138131	0.0570251	-0.242228	0.808615	-0.0110394	0.989021	0.161339	-0.0684234	0.945449	-0.147651	0.862732	0.167975	-0.879007	0.379398
938	3:131216017	C	T	rs183030290	3	131216017	MRPL3	2	4	1	0.50148	0.990326	0.0096739	-0.0081938	0.099414	-0.082421	0.934316	0.0238883	0.0964836	0.247589	0.804465	-0.658831	0.517456	0.225199	-2.92555	0.00343847	-0.779389	0.458686	0.231925	-3.36052	0.000777958
939	3:131216321:T_TG	T	TG	rs200753373	3	131216321	MRPL3	7	5	1	0.86603	0.99478	0.00521971	-0.0949892	0.100903	-0.941387	0.34656	-0.058868	0.0970373	-0.606653	0.544115	0.400942	1.49323	0.341726	1.17328	0.240682	0.261118	1.29838	0.343534	0.760095	0.447198
940	3:131217208	T	C	rs17277864	3	131217208	MRPL3	4	2	1	0.99801	0.839611	0.160389	0.0263057	0.0193687	1.35815	0.174487	0.0095499	0.018964	0.50358	0.614584	0.011231	1.01129	0.0549024	0.204563	0.837914	0.0250294	1.02535	0.0579792	0.431696	0.665962
941	3:131217318	G	A	rs4854897	3	131217318	MRPL3	3	1	1	0.99945	0.332178	0.332178	0.00391672	0.0148653	0.263481	0.792192	-0.001557	0.0145024	-0.107361	0.914508	0.00380633	1.00381	0.0417324	0.0912082	0.927327	0.0377173	1.03844	0.0442426	0.852511	0.393931
942	3:131217594:TACA_	TACA	T	rs111764441	3	131217594	MRPL3	7	6	1	0.98275	0.98132	0.01868	0.0357202	0.052417	0.681461	0.495617	0.0322103	0.051239	0.628629	0.529627	0.025346	1.02567	0.149909	0.169076	0.865737	-0.0555742	0.945942	0.160629	-0.345978	0.729359
943	3:131218172	G	A	rs28476605	3	131218172	MRPL3	3	1	1	0.99689	0.559912	0.440088	0.00381445	0.0141636	0.269315	0.7877	0.00473953	0.0138666	0.341795	0.732523	-0.013428	0.986662	0.040078	-0.335048	0.737589	-0.00503232	0.99498	0.0425842	-0.118173	0.90593
944	3:131218596	T	C	rs192273816	3	131218596	MRPL3	4	2	1	0.99561	0.981733	0.0182669	0.0318663	0.0525817	0.606033	0.544525	0.0276499	0.0513916	0.538023	0.59059	0.0234084	1.02368	0.150237	0.15581	0.876183	-0.0573838	0.944232	0.161023	-0.356371	0.721563
945	3:131219070	C	T	rs9289390	3	131219070	MRPL3	2	4	1	0.99996	0.332206	0.332206	0.00393322	0.0148637	0.264619	0.791316	-0.00153452	0.014501	-0.105821	0.915729	0.00393195	1.00394	0.0417258	0.094233	0.924924	0.0377049	1.03842	0.0442354	0.85237	0.394009
946	3:131219099	G	C	rs189186733	3	131219099	MRPL3	3	2	1	0.57068	0.994625	0.00537462	0.0743552	0.122276	0.608094	0.543157	0.13264	0.12169	1.08998	0.275788	0.0351393	1.03576	0.366258	0.0959412	0.923567	-0.158814	0.853155	0.368114	-0.431425	0.666159
947	3:131219453	C	T	rs185569498	3	131219453	MRPL3	2	4	1	0.94348	0.991014	0.00898611	0.108751	0.0782079	1.39054	0.164438	0.0967519	0.0765708	1.26356	0.20646	0.0567587	1.0584	0.229354	0.247472	0.804543	0.0865991	1.09046	0.247768	0.349517	0.726701
948	3:131219860	G	A	rs963801	3	131219860	MRPL3	1	3	1	0.99816	0.721351	0.278649	0.00671027	0.0156545	0.428648	0.668201	0.0135284	0.01524	0.887689	0.37476	-0.0106964	0.989361	0.0437547	-0.244463	0.806873	-0.0333501	0.9672	0.0464803	-0.717511	0.473059
949	3:131219944	C	T	rs16836862	3	131219944	MRPL3	2	4	1	0.99405	0.981761	0.0182389	0.0323217	0.0526705	0.613658	0.539474	0.0279721	0.051481	0.543349	0.586919	0.0255007	1.02583	0.150587	0.169342	0.865528	-0.0566282	0.944945	0.161406	-0.350844	0.725706
950	3:131220061	A	G	rs74933137	3	131220061	MRPL3	1	3	1	0.99361	0.981767	0.0182333	0.0325587	0.0526944	0.617879	0.536688	0.0281738	0.0515049	0.547012	0.5844	0.0260257	1.02637	0.15068	0.172721	0.86287	-0.0563999	0.945161	0.161502	-0.349221	0.726924
951	3:131220124	T	A	rs80053966	3	131220124	MRPL3	4	1	1	0.99069	0.936183	0.0638167	-0.0624569	0.0291689	-2.14122	0.032313	-0.0494845	0.0285329	-1.73429	0.0829413	0.0657856	1.068	0.0848435	0.775376	0.438117	0.134683	1.14417	0.0931953	1.44516	0.148412
952	3:131220253	C	T	rs2306741	3	131220253	MRPL3	2	4	1	0.99048	0.965523	0.0344773	-0.0780066	0.0375241	-2.07884	0.0376915	-0.0824464	0.0370232	-2.22688	0.0260094	0.031747	1.03226	0.108575	0.292398	0.769983	-0.00742079	0.992607	0.114249	-0.0649529	0.948211
953	3:131220357	C	T	rs149518238	3	131220357	MRPL3	2	4	1	0.8029	0.994396	0.00560392	0.0375386	0.110637	0.339295	0.734404	0.0447576	0.110561	0.404824	0.685628	-0.4049	0.667044	0.267951	-1.5111	0.130764	-0.352386	0.703009	0.279456	-1.26097	0.207319
954	3:131220792	C	A	rs80342240	3	131220792	MRPL3	2	1	1	0.983	0.981976	0.0180241	0.038535	0.0533286	0.722595	0.469968	0.0329794	0.052143	0.63248	0.527109	0.0475237	1.04867	0.153741	0.309115	0.757234	-0.0458555	0.95518	0.164526	-0.278712	0.780466
955	3:131220874	A	G	rs10512809	3	131220874	MRPL3	1	3	1	0.98291	0.981979	0.0180207	0.038633	0.0533338	0.724363	0.468882	0.0330644	0.0521483	0.634045	0.526087	0.0479167	1.04908	0.153782	0.311588	0.755354	-0.0456414	0.955385	0.164561	-0.277351	0.78151
956	3:131221799	C	T	rs16836878	3	131221799	MRPL3	2	4	1	0.98251	0.981998	0.0180018	0.0392031	0.0533736	0.734504	0.462682	0.0335169	0.0521883	0.64223	0.52076	0.0498958	1.05116	0.154033	0.323928	0.745993	-0.04463	0.956351	0.164782	-0.270843	0.786512
957	3:139063074	C	G	rs187481198	3	139063074	MRPS22	2	3	1	0.67301	0.988562	0.0114377	-0.096207	0.079466	-1.21067	0.226089	-0.0736085	0.0773839	-0.951212	0.341553	0.411258	1.50871	0.257939	1.5944	0.110847	0.372629	1.45155	0.269458	1.38288	0.166701
958	3:139063119	G	A	rs74877536	3	139063119	MRPS22	3	1	1	0.99924	0.925001	0.0749988	0.00606202	0.0266765	0.227242	0.820247	0.0169173	0.0261027	0.648106	0.516953	0.083765	1.08737	0.0786787	1.06465	0.287036	0.0398256	1.04063	0.0829395	0.480177	0.631101
959	3:139064323:A_ATC	A	ATCT	rs141297694	3	139064323	MRPS22	7	5	1	0.98167	0.927231	0.0727693	0.00148623	0.0272622	0.0545164	0.956526	0.0118313	0.0266865	0.443342	0.657542	0.0924664	1.09688	0.0805852	1.14744	0.251201	0.0424192	1.04333	0.085002	0.499037	0.617753
960	3:139064340	A	G	rs62270792	3	139064340	MRPS22	1	3	1	0.98603	0.453129	0.453129	0.0133365	0.0142658	0.934854	0.349916	0.00755808	0.0139958	0.540023	0.58921	-0.0172844	0.982864	0.040686	-0.424824	0.670965	-0.05085	0.950421	0.0432174	-1.17661	0.239352
961	3:139064374	G	A	rs1602628	3	139064374	MRPS22	3	1	1	0.9998	0.924982	0.0750178	0.00608785	0.0266706	0.22826	0.819455	0.0169321	0.0260971	0.648812	0.516496	0.0834566	1.08704	0.0786519	1.06109	0.28865	0.0395571	1.04035	0.0829092	0.477113	0.633281
962	3:139065429	G	A	rs59960641	3	139065429	MRPS22	3	1	1	0.99938	0.924996	0.0750041	0.00610175	0.0266767	0.228729	0.81909	0.0169323	0.0261034	0.648664	0.516592	0.0846371	1.08832	0.078709	1.07532	0.282233	0.0406813	1.04152	0.0829779	0.490267	0.623945
963	3:139065748	A	G	rs11556243	3	139065748	MRPS22	1	3	1	0.8805	0.991662	0.00833823	-0.128319	0.0780231	-1.64462	0.100121	-0.15837	0.0799666	-1.98045	0.0477202	0.540614	1.71706	0.268844	2.01088	0.0443379	0.528292	1.69603	0.282468	1.87027	0.0614463
964	3:139065988	C	T	rs1610195	3	139065988	MRPS22	4	2	1	0.99812	0.786263	0.213737	-0.0222497	0.0171553	-1.29696	0.194715	-0.0149329	0.0168437	-0.886557	0.375369	0.0532913	1.05474	0.049301	1.08094	0.279725	0.0643909	1.06651	0.0526317	1.22342	0.22117
965	3:139066061	A	G	rs2307030	3	139066061	MRPS22	1	3	1	0.99507	0.905635	0.094365	-0.022048	0.0238844	-0.923115	0.355999	-0.0161223	0.0234114	-0.68865	0.491082	0.0502132	1.0515	0.0690248	0.727467	0.46694	0.119549	1.12699	0.074392	1.60702	0.10805
966	3:139066649	A	G	rs12695695	3	139066649	MRPS22	1	3	1	0.99476	0.862528	0.137472	0.0224377	0.0203214	1.10414	0.269594	0.0225324	0.0199214	1.13107	0.258094	-0.0459295	0.955109	0.0567527	-0.809291	0.418348	-0.00917867	0.990863	0.0610614	-0.150319	0.880513
967	3:139066676	G	A	rs80248005	3	139066676	MRPS22	3	1	1	0.99902	0.925016	0.0749842	0.00611765	0.0266822	0.229279	0.818663	0.0169236	0.0261089	0.648195	0.516895	0.0863886	1.09023	0.0787792	1.09659	0.27282	0.0423567	1.04327	0.0830597	0.509955	0.610083
968	3:139066902	A	T	rs10755092	3	139066902	MRPS22	4	1	1	0.99814	0.786258	0.213742	-0.0222249	0.0171553	-1.29551	0.195213	-0.0149235	0.0168437	-0.885994	0.375673	0.0544549	1.05596	0.0493173	1.10417	0.269517	0.0656028	1.0678	0.0526495	1.24603	0.212753
969	3:139067258	C	T	rs77869711	3	139067258	MRPS22	2	4	1	0.99745	0.924911	0.0750888	0.00587231	0.0266878	0.220037	0.825853	0.0168121	0.0261143	0.643788	0.519749	0.0850921	1.08882	0.0787489	1.08055	0.279897	0.0407776	1.04162	0.0830252	0.491148	0.623322
970	3:139067383	A	G	rs17394620	3	139067383	MRPS22	1	3	1	0.99895	0.925028	0.074972	0.00612764	0.0266834	0.229642	0.818381	0.0169169	0.0261101	0.647908	0.517081	0.0874215	1.09136	0.0788124	1.10923	0.267329	0.0433515	1.0443	0.0830967	0.5217	0.601879
971	3:139067595	G	A	rs12494806	3	139067595	MRPS22	3	1	1	0.99881	0.752914	0.247086	0.00178341	0.0163616	0.109	0.913208	0.00245134	0.0160643	0.152596	0.878725	-0.0276438	0.972735	0.0461958	-0.598406	0.549569	0.0126591	1.01274	0.0496125	0.255159	0.7986
972	3:139067736:ACT_A	ACT	A	rs5852941	3	139067736	MRPS22	6	7	1	0.97977	0.78749	0.21251	-0.0330348	0.0173515	-1.90386	0.0569952	-0.025674	0.0170605	-1.50488	0.132432	0.0552609	1.05682	0.0499623	1.10605	0.268704	0.0627705	1.06478	0.0533514	1.17655	0.239376
973	3:139067890	A	G	rs13083195	3	139067890	MRPS22	1	3	1	0.99906	0.754303	0.245697	0.00115858	0.0163824	0.0707213	0.943623	0.00266559	0.0160897	0.165671	0.868424	-0.0224161	0.977833	0.0463396	-0.483734	0.628575	0.017487	1.01764	0.0497957	0.351175	0.725457
974	3:139067980	A	C	rs62270793	3	139067980	MRPS22	1	2	1	0.57311	0.989194	0.0108061	-0.0770993	0.0923166	-0.835162	0.403673	-0.0821947	0.0887621	-0.926011	0.354495	0.135963	1.14564	0.260509	0.521914	0.60173	0.00977838	1.00983	0.272839	0.0358394	0.97141
975	3:139068008	T	A	rs11706615	3	139068008	MRPS22	1	4	1	0.99831	0.786248	0.213752	-0.0222125	0.0171536	-1.29492	0.195417	-0.0149263	0.0168421	-0.886249	0.375535	0.0554405	1.05701	0.0493251	1.12398	0.261021	0.0666187	1.06889	0.0526567	1.26515	0.205817
976	3:139068277	G	A	rs10935321	3	139068277	MRPS22	3	1	1	0.9985	0.461808	0.461808	0.0132997	0.0141227	0.941726	0.346386	0.00762079	0.0138507	0.550209	0.582206	-0.0191832	0.981	0.0402974	-0.476041	0.634045	-0.0574404	0.944178	0.0427744	-1.34287	0.179315
977	3:139068346	T	G	rs75256094	3	139068346	MRPS22	4	3	1	0.99641	0.925566	0.074434	0.00618934	0.0268127	0.230836	0.817453	0.017073	0.0262359	0.650748	0.515246	0.0935822	1.0981	0.0793865	1.17882	0.238471	0.0510903	1.05242	0.0837574	0.60998	0.541875
978	3:139069513:AC_A	AC	A	rs138755104	3	139069513	MRPS22	6	7	1	0.67398	0.91095	0.08905	-0.0566782	0.0299688	-1.89124	0.0586596	-0.0566722	0.0295754	-1.91619	0.0554102	0.00424615	1.00426	0.0844243	0.0502954	0.959887	0.0147678	1.01488	0.0904253	0.163315	0.870271
979	3:139069523:CG_C	CG	C	rs112795230	3	139069523	MRPS22	6	7	1	0.87714	0.851906	0.148094	-0.0573179	0.0209575	-2.73495	0.00626468	-0.0515671	0.0206206	-2.50076	0.0124316	0.0502244	1.05151	0.0602475	0.833635	0.404487	0.080369	1.08369	0.0647985	1.24029	0.214868
980	3:139069569	T	C	rs6776315	3	139069569	MRPS22	2	4	1	0.98584	0.858495	0.141505	-0.0325861	0.0202008	-1.61311	0.106794	-0.0287194	0.0198202	-1.44899	0.147416	0.0221381	1.02238	0.0574643	0.385249	0.700053	0.0578022	1.05951	0.061873	0.934206	0.350198
981	3:139069570	G	A	rs9874956	3	139069570	MRPS22	3	1	1	0.6315	0.949581	0.0504187	0.0268422	0.0402007	0.667704	0.504358	0.025102	0.0393201	0.638402	0.523248	-0.00117023	0.99883	0.112707	-0.010383	0.991716	0.0717752	1.07441	0.122076	0.587954	0.556563
982	3:139069693	C	A	rs17316181	3	139069693	MRPS22	2	1	1	0.99901	0.925042	0.0749581	0.00607437	0.0266811	0.227665	0.819917	0.0168227	0.0261078	0.644357	0.51938	0.0887006	1.09275	0.0788353	1.12514	0.260531	0.0446193	1.04563	0.0831206	0.536802	0.591405
983	3:139070112	A	G	rs6788313	3	139070112	MRPS22	3	1	1	0.99122	0.956076	0.0439239	-0.0542309	0.0343785	-1.57746	0.114763	-0.0540642	0.0338936	-1.59511	0.110764	-0.0141539	0.985946	0.0973348	-0.145414	0.884384	-0.0474265	0.953681	0.103962	-0.456191	0.648253
984	3:139070632	T	C	rs9824837	3	139070632	MRPS22	4	2	1	0.99858	0.457468	0.457468	0.0130665	0.0141619	0.922651	0.356241	0.00775347	0.013893	0.558084	0.576817	-0.0207588	0.979455	0.0403896	-0.513963	0.607278	-0.0579427	0.943704	0.0428569	-1.352	0.176375
985	3:139071121	T	C	rs61613889	3	139071121	MRPS22	4	2	1	0.99902	0.925041	0.0749588	0.00600608	0.0266773	0.225138	0.821882	0.0167282	0.0261039	0.640833	0.521667	0.0892104	1.09331	0.0788309	1.13167	0.257774	0.045128	1.04616	0.0831144	0.542962	0.587156
986	3:139071227	C	G	rs59958973	3	139071227	MRPS22	2	3	1	0.99904	0.925042	0.0749582	0.00600188	0.0266771	0.224983	0.822003	0.0167216	0.0261037	0.640584	0.521829	0.0892616	1.09337	0.078831	1.13232	0.257501	0.04518	1.04622	0.0831144	0.543588	0.586725
987	3:139072407	A	G	rs138216370	3	139072407	MRPS22	1	3	1	0.63674	0.993922	0.00607807	-0.152212	0.109867	-1.38542	0.165996	-0.165298	0.108271	-1.52671	0.126911	0.416387	1.51647	0.367005	1.13455	0.256562	0.46525	1.59241	0.401683	1.15825	0.246762
988	3:139073011	C	T	rs1044826	3	139073011	MRPS22	2	4	1	0.9999	0.756278	0.243722	0.00291973	0.0164209	0.177805	0.858885	0.00337943	0.0161275	0.209545	0.834033	-0.0222563	0.97799	0.0463643	-0.480032	0.631205	0.017913	1.01807	0.049815	0.359591	0.719153
989	3:139073138	T	C	rs9839834	3	139073138	MRPS22	4	2	1	0.99533	0.862522	0.137478	0.0227023	0.0203122	1.11767	0.263771	0.0227692	0.0199122	1.14348	0.252908	-0.0455185	0.955502	0.0567267	-0.802418	0.422311	-0.00843264	0.991603	0.061049	-0.138129	0.890138
990	3:139073394	C	T	rs148280431	3	139073394	MRPS22	2	4	1	0.56201	0.993976	0.00602374	0.0907852	0.117681	0.771451	0.440482	0.0616542	0.116065	0.531202	0.595308	-0.00602696	0.993991	0.358654	-0.0168044	0.986593	0.0793299	1.08256	0.429014	0.184912	0.853298
991	3:139073397	C	T	rs62270799	3	139073397	MRPS22	2	4	1	0.80425	0.99365	0.00634966	-0.0793176	0.102023	-0.777451	0.436935	-0.0765918	0.0978347	-0.782869	0.433749	0.095433	1.10014	0.279355	0.34162	0.732637	-0.074292	0.928401	0.287178	-0.258697	0.795869
992	3:139073420:GCT_G	GCT	G	rs138940929	3	139073420	MRPS22	7	6	1	0.86463	0.98454	0.0154599	0.00208429	0.0597853	0.0348629	0.972191	0.0066712	0.057955	0.11511	0.908364	0.108337	1.11442	0.179667	0.602985	0.546519	0.17704	1.19368	0.191164	0.926114	0.354387
993	3:139073578	C	T	rs74846775	3	139073578	MRPS22	2	4	1	0.99672	0.925576	0.0744237	0.00603794	0.0268033	0.225269	0.821781	0.0168498	0.0262264	0.642476	0.5206	0.0952096	1.09989	0.0793854	1.19934	0.230398	0.0527263	1.05414	0.0837536	0.629541	0.528995
994	3:139074194	T	A	rs2291555	3	139074194	MRPS22	4	1	1	0.99935	0.925056	0.0749436	0.00595958	0.0266732	0.223429	0.823212	0.0166476	0.0260998	0.637845	0.523611	0.0900498	1.09423	0.0788327	1.14229	0.253334	0.0459726	1.04705	0.0831142	0.553126	0.580177
995	3:139074803:AAC_A	AAC	A	rs144773274	3	139074803	MRPS22	7	6	1	0.94947	0.965375	0.0346246	-0.0477129	0.0396969	-1.20193	0.229457	-0.0491278	0.0393025	-1.24999	0.211374	-0.0278279	0.972556	0.111958	-0.248556	0.803705	-0.0774122	0.925508	0.120053	-0.644819	0.519044
996	3:139074837	T	G	rs9846449	3	139074837	MRPS22	4	3	1	0.99466	0.862436	0.137564	0.0225648	0.020315	1.11075	0.26674	0.0225864	0.019915	1.13414	0.256802	-0.0463817	0.954677	0.0567158	-0.817791	0.413476	-0.00924927	0.990793	0.0610401	-0.151528	0.879559
997	3:139075145	G	A	rs41399544	3	139075145	MRPS22	3	1	1	0.99952	0.925064	0.0749363	0.00594788	0.0266716	0.223004	0.823543	0.0166251	0.0260981	0.637022	0.524146	0.0903457	1.09455	0.0788329	1.14604	0.251778	0.0462699	1.04736	0.0831133	0.556709	0.577726
998	3:139075386	C	T	rs17335312	3	139075386	MRPS22	2	4	1	0.99956	0.925065	0.0749346	0.00594519	0.0266712	0.222906	0.823619	0.0166197	0.0260977	0.636824	0.524275	0.0904171	1.09463	0.0788329	1.14695	0.251404	0.0463404	1.04743	0.0831129	0.557559	0.577145
999	3:139075419	C	G	rs58060926	3	139075419	MRPS22	2	3	1	0.99958	0.925066	0.0749337	0.00594397	0.026671	0.222862	0.823653	0.0166172	0.0260975	0.636734	0.524334	0.0904539	1.09467	0.0788329	1.14741	0.251211	0.0463773	1.04747	0.0831128	0.558004	0.576842
1000	3:139075597:TTTA_	TTTA	T	rs199513217	3	139075597	MRPS22	7	6	1	0.99963	0.925068	0.0749318	0.00594152	0.0266706	0.222774	0.823722	0.0166122	0.0260971	0.636554	0.524451	0.0905274	1.09475	0.0788329	1.14835	0.250826	0.046451	1.04755	0.0831124	0.558893	0.576235
1001	3:139075599:TATTA	TATTA	T	rs66558806	3	139075599	MRPS22	7	6	1	0.99966	0.925069	0.074931	0.00593978	0.0266704	0.22271	0.823772	0.0166092	0.0260969	0.636442	0.524524	0.09056	1.09479	0.0788327	1.14876	0.250654	0.046484	1.04758	0.0831122	0.559293	0.575962
1002	3:139075644	C	A	rs9878548	3	139075644	MRPS22	1	2	1	0.9733	0.774722	0.225278	-0.0240416	0.0170353	-1.41128	0.158234	-0.0173928	0.0167191	-1.0403	0.298264	0.0553793	1.05694	0.0489092	1.13229	0.257513	0.0599809	1.06182	0.0521302	1.1506	0.249898
1003	3:139075648	T	A	rs146849789	3	139075648	MRPS22	4	1	1	0.76727	0.982318	0.017682	0.073486	0.0606333	1.21197	0.22559	0.103137	0.0588335	1.75303	0.079671	0.12221	1.12999	0.175546	0.696172	0.486321	0.162482	1.17643	0.187865	0.864883	0.387103
1004	3:139075728	A	G	rs78116750	3	139075728	MRPS22	1	3	1	0.99973	0.925072	0.0749283	0.00593534	0.0266697	0.22255	0.823897	0.0166006	0.0260962	0.636131	0.524727	0.0906733	1.09491	0.0788325	1.1502	0.250061	0.046598	1.0477	0.0831114	0.560669	0.575023
1005	3:179306775	C	T	rs10513762	3	179306775	MRPL47	2	4	1	0.99991	0.922001	0.0779993	0.0627678	0.0254359	2.46769	0.0136378	0.0659422	0.0249461	2.64339	0.00823946	-0.102108	0.902932	0.0705446	-1.44743	0.147777	-0.109745	0.896063	0.0755685	-1.45226	0.146431
1006	3:179306929	A	C	rs3774259	3	179306929	MRPL47	1	2	1	0.99785	0.98729	0.0127097	0.0213167	0.0643539	0.331241	0.740478	0.0235799	0.0629377	0.374654	0.707937	-0.326713	0.721291	0.161119	-2.02778	0.0425829	-0.35684	0.699884	0.172816	-2.06486	0.0389361
1007	3:179307895	G	A	rs2879605	3	179307895	MRPL47	3	1	1	0.99966	0.921987	0.0780134	0.0628073	0.0254367	2.46916	0.0135818	0.0660166	0.0249468	2.6463	0.00816891	-0.102086	0.902952	0.0705484	-1.44704	0.147886	-0.10989	0.895932	0.0755662	-1.45423	0.145883
1008	3:179308119	C	A	rs113041545	3	179308119	MRPL47	2	1	1	0.99962	0.921984	0.0780157	0.0628127	0.0254368	2.46936	0.0135742	0.0660281	0.0249468	2.64675	0.00815802	-0.102081	0.902957	0.070549	-1.44695	0.147912	-0.109916	0.89591	0.0755657	-1.45457	0.145789
1009	3:179308309	C	T	rs3774260	3	179308309	MRPL47	2	4	1	0.99956	0.92198	0.0780196	0.0628216	0.025437	2.4697	0.0135614	0.0660469	0.0249469	2.6475	0.00814012	-0.102071	0.902966	0.0705499	-1.44679	0.147957	-0.109953	0.895876	0.0755649	-1.45508	0.145646
1010	3:179309539	C	T	rs73048730	3	179309539	MRPL47	2	4	1	0.99942	0.921972	0.0780284	0.0628455	0.0254372	2.47061	0.013527	0.066093	0.0249471	2.64933	0.00809626	-0.102055	0.90298	0.0705514	-1.44654	0.148027	-0.110045	0.895794	0.0755628	-1.45634	0.145299
1011	3:179310141	T	C	rs111353757	3	179310141	MRPL47	4	2	1	0.99845	0.921317	0.078683	0.0605845	0.0253384	2.39101	0.0168449	0.064124	0.0248442	2.58104	0.00988476	-0.107653	0.897939	0.0701919	-1.53369	0.125105	-0.11749	0.889149	0.0751169	-1.56409	0.117796
1012	3:179311981	T	A	rs2339843	3	179311981	MRPL47	4	1	1	0.50196	0.971199	0.028801	-0.0121042	0.0577482	-0.209603	0.833988	-0.0072091	0.0564221	-0.127771	0.898337	0.0356229	1.03626	0.17175	0.207412	0.835688	0.0965076	1.10132	0.185227	0.521024	0.60235
1013	3:179312020	T	C	rs6772319	3	179312020	MRPL47	4	2	1	0.99908	0.921948	0.0780518	0.0629004	0.0254376	2.47274	0.0134468	0.0662054	0.0249472	2.65382	0.00798937	-0.102008	0.903022	0.0705543	-1.44581	0.148231	-0.110274	0.895589	0.0755581	-1.45946	0.144439
1014	3:179313132	T	C	rs59700512	3	179313132	MRPL47	4	2	1	0.99903	0.921941	0.0780593	0.0629234	0.0254372	2.47368	0.0134115	0.0662495	0.0249467	2.65565	0.00794636	-0.101972	0.903055	0.0705538	-1.44531	0.148372	-0.110355	0.895517	0.0755541	-1.4606	0.144124
1015	3:179313562	T	C	rs9831673	3	179313562	MRPL47	4	2	1	0.99543	0.457708	0.457708	-0.0242567	0.0139959	-1.73313	0.0831452	-0.0250445	0.0137192	-1.8255	0.0679988	0.016634	1.01677	0.0392646	0.423639	0.671829	0.0230189	1.02329	0.0419602	0.548589	0.583287
1016	3:179314099	C	T	rs7613710	3	179314099	MRPL47	2	4	1	0.9898	0.921197	0.0788031	0.0631872	0.0254535	2.48246	0.0130861	0.0666342	0.0249626	2.66936	0.00762952	-0.0990464	0.905701	0.0706973	-1.40099	0.161217	-0.108725	0.896977	0.0756586	-1.43705	0.150705
1017	3:179314287	A	G	rs7635877	3	179314287	MRPL47	3	1	1	0.9833	0.663469	0.336531	0.00227149	0.0148368	0.153098	0.878328	0.00254909	0.0145324	0.175407	0.860768	0.023259	1.02353	0.0417537	0.557052	0.577492	0.0118228	1.01189	0.0446586	0.264736	0.791213
1018	3:179315412	T	C	rs6783120	3	179315412	MRPL47	4	2	1	0.98699	0.92104	0.0789601	0.062565	0.0254614	2.45724	0.0140401	0.0660226	0.0249699	2.64408	0.00822251	-0.10205	0.902985	0.0706212	-1.44503	0.148449	-0.111242	0.894722	0.0756035	-1.47138	0.141188
1019	3:179315604	T	A	rs6785779	3	179315604	MRPL47	4	1	1	0.96259	0.918266	0.0817343	0.0607618	0.025406	2.39163	0.0168166	0.0649511	0.0249206	2.60632	0.00918528	-0.105761	0.899639	0.0704015	-1.50226	0.13303	-0.107051	0.89848	0.0756419	-1.41523	0.157
1020	3:179315624:CT_C	CT	C	rs113425680	3	179315624	MRPL47	7	6	1	0.99885	0.92192	0.0780798	0.0629667	0.025436	2.4755	0.0133435	0.0663418	0.0249452	2.65951	0.00785605	-0.101915	0.903107	0.0705512	-1.44455	0.148585	-0.11055	0.895341	0.0755453	-1.46336	0.143368
1021	3:179315767	T	G	rs4855096	3	179315767	MRPL47	4	3	1	0.9953	0.457742	0.457742	-0.0242752	0.0139974	-1.73426	0.0829432	-0.0250673	0.0137207	-1.82696	0.067778	0.016549	1.01669	0.0392681	0.421437	0.673436	0.0229201	1.02318	0.0419644	0.546179	0.584943
1022	3:179316160:CAG_C	CAG	C	rs142825080	3	179316160	MRPL47	7	6	1	0.84092	0.97907	0.0209304	0.045629	0.0524433	0.870063	0.384315	0.0292958	0.0510451	0.573921	0.566053	-0.00592714	0.99409	0.14708	-0.0402989	0.967855	0.11958	1.12702	0.161841	0.738875	0.459983
1023	3:179316365:G_GA	G	GA	rs139936789	3	179316365	MRPL47	7	5	1	0.52674	0.992253	0.00774679	0.22718	0.110306	2.05954	0.0395033	0.229803	0.105822	2.1716	0.0299432	-0.693949	0.499599	0.253113	-2.74165	0.00611312	-0.943054	0.389437	0.266215	-3.54245	0.000396435
1024	3:179317027:TA_T	TA	T	rs35792644	3	179317027	MRPL47	6	7	1	0.95752	0.664806	0.335194	-0.00113778	0.0150534	-0.0755832	0.939754	0.00106397	0.0147413	0.072176	0.942465	0.0267841	1.02715	0.0423999	0.631702	0.527581	0.0126897	1.01277	0.0453181	0.280015	0.779466
1025	3:179317775	T	G	rs4635704	3	179317775	MRPL47	4	3	1	0.99877	0.921886	0.0781135	0.0630418	0.0254316	2.47888	0.013218	0.0663722	0.0249405	2.66122	0.00781631	-0.101551	0.903435	0.0705489	-1.43944	0.150026	-0.110538	0.895352	0.0755374	-1.46335	0.14337
1026	3:179317870	T	C	rs112009668	3	179317870	MRPL47	4	2	1	0.99589	0.922095	0.077905	0.0631627	0.0254952	2.47743	0.0132715	0.0665292	0.025003	2.66085	0.00782472	-0.101943	0.903081	0.0707232	-1.44144	0.149461	-0.110973	0.894963	0.0757241	-1.46549	0.142787
1027	3:179318244	T	C	rs6775032	3	179318244	MRPL47	2	4	1	0.9805	0.663691	0.336309	0.00216642	0.0148604	0.145785	0.884098	0.00240866	0.0145552	0.165485	0.86857	0.0233657	1.02364	0.0418226	0.558685	0.576377	0.0123006	1.01238	0.044726	0.275022	0.7833
1028	3:179318321	T	C	rs62291840	3	179318321	MRPL47	4	2	1	0.4984	0.983921	0.0160793	-0.0759557	0.082238	-0.923609	0.355742	-0.0779605	0.0794126	-0.981715	0.326299	-0.00422454	0.995784	0.216426	-0.0195196	0.984427	0.00533613	1.00535	0.22862	0.0233405	0.981379
1029	3:179318576	C	G	rs6443660	3	179318576	MRPL47	3	2	1	0.80338	0.764548	0.235452	-0.00219978	0.0184564	-0.119188	0.905132	-0.00456694	0.0180341	-0.253239	0.800096	0.0482918	1.04948	0.0527296	0.915838	0.359752	0.0412722	1.04214	0.0562392	0.733869	0.463029
1030	3:179318903	T	C	rs4855097	3	179318903	MRPL47	4	2	1	0.99879	0.921868	0.0781315	0.0630732	0.0254288	2.48039	0.0131622	0.0664465	0.0249374	2.66453	0.00773986	-0.101482	0.903497	0.0705407	-1.43863	0.150254	-0.110698	0.895209	0.0755257	-1.46569	0.142731
1031	3:179318982	T	C	rs11919601	3	179318982	MRPL47	4	2	1	0.87223	0.970436	0.0295644	0.025301	0.0434613	0.582149	0.560497	0.0186662	0.0423861	0.440384	0.659682	0.087808	1.09178	0.124444	0.7056	0.480437	0.167955	1.18288	0.136338	1.2319	0.217986
1032	3:179319655	C	A	rs79950945	3	179319655	MRPL47	2	1	1	0.95812	0.987271	0.0127293	0.025227	0.0655215	0.385019	0.700243	0.0272574	0.0640245	0.425734	0.670324	-0.321391	0.725139	0.163877	-1.96117	0.049859	-0.370604	0.690317	0.174624	-2.12229	0.0338131
1033	3:179320310	A	C	rs3732998	3	179320310	MRPL47	1	2	1	0.99878	0.921859	0.0781408	0.0630846	0.0254274	2.48097	0.0131407	0.0664866	0.0249359	2.66631	0.00769915	-0.101466	0.903512	0.0705354	-1.43852	0.150288	-0.110861	0.895063	0.0755196	-1.46798	0.142109
1034	3:179320682	G	A	rs16830629	3	179320682	MRPL47	3	1	1	0.99885	0.921854	0.0781458	0.0630943	0.0254261	2.48148	0.013122	0.066501	0.0249345	2.66703	0.00768269	-0.101419	0.903554	0.0705327	-1.4379	0.150462	-0.110817	0.895102	0.0755156	-1.46748	0.142246
1035	3:179320780	G	A	rs75617506	3	179320780	MRPL47	3	1	1	0.90628	0.991028	0.00897213	0.058575	0.0782985	0.748099	0.454441	0.0596321	0.0759574	0.785073	0.432456	-0.326042	0.721775	0.199387	-1.63522	0.102003	-0.512868	0.598776	0.210316	-2.43855	0.0147461
1036	3:179321795:A_AT	A	AT	rs5854839	3	179321795	MRPL47	5	7	1	0.97765	0.664662	0.335338	0.00232595	0.0149033	0.156069	0.875986	0.00250554	0.0145973	0.171644	0.863726	0.0245914	1.0249	0.0419357	0.586409	0.557601	0.0135581	1.01365	0.044835	0.302401	0.762347
1037	3:179322385	A	C	rs2339844	3	179322385	MRPL47	1	2	1	1	0.921751	0.0782486	0.063193	0.0253953	2.48837	0.0128706	0.0668386	0.0249017	2.6841	0.00730188	-0.100865	0.904055	0.0704283	-1.43216	0.152098	-0.111625	0.89438	0.0754099	-1.48024	0.138808
1038	4:78783815	C	G	rs141593700	4	78783815	MRPL1	2	3	1	0.78862	0.988936	0.0110639	0.0529089	0.0739999	0.714986	0.474657	0.0513074	0.0735956	0.697154	0.485746	0.492997	1.63722	0.249459	1.97626	0.048125	0.388886	1.47534	0.263645	1.47504	0.140202
1039	4:78783818	G	T	rs60135456	4	78783818	MRPL1	3	4	1	0.99912	0.849022	0.150978	0.0239099	0.0194054	1.23213	0.217968	0.023607	0.0189984	1.24258	0.214095	-0.0277965	0.972586	0.0542838	-0.51206	0.608609	-0.00637295	0.993647	0.0588353	-0.108319	0.913743
1040	4:78784013	C	G	rs28695846	4	78784013	MRPL1	2	3	1	0.55358	0.986396	0.0136037	0.103549	0.0786346	1.31684	0.187964	0.107135	0.0764907	1.40063	0.161399	-0.0776101	0.925325	0.215137	-0.360747	0.718289	-0.149052	0.861524	0.228612	-0.651987	0.51441
1041	4:78784433	T	C	rs6827822	4	78784433	MRPL1	4	2	1	0.99994	0.848931	0.151069	0.0238565	0.0193997	1.22973	0.218865	0.023559	0.018993	1.2404	0.214898	-0.027182	0.973184	0.0542596	-0.500962	0.616398	-0.00534079	0.994673	0.0588019	-0.0908268	0.92763
1042	4:78785048	C	T	rs12500578	4	78785048	MRPL1	2	4	1	0.97025	0.779194	0.220806	-0.0170015	0.0172412	-0.986101	0.32414	-0.00539639	0.0169071	-0.319178	0.749608	-0.0112046	0.988858	0.0484035	-0.231483	0.81694	0.0172692	1.01742	0.051604	0.334648	0.737891
1043	4:78785080	A	G	rs116298620	4	78785080	MRPL1	1	3	1	0.98933	0.959847	0.0401527	0.0414264	0.0348275	1.18947	0.234319	0.0368358	0.0341	1.08023	0.280104	-0.00165996	0.998341	0.0975816	-0.017011	0.986428	-0.019973	0.980225	0.103803	-0.192412	0.847419
1044	4:78785734	A	G	rs11931686	4	78785734	MRPL1	3	1	1	0.99566	0.564258	0.435742	0.015379	0.014332	1.07305	0.283308	0.0181187	0.0140649	1.28822	0.197742	-0.0458062	0.955227	0.0404489	-1.13244	0.257448	-0.0362435	0.964405	0.0433652	-0.835774	0.403282
1045	4:78785854	C	T	rs79004384	4	78785854	MRPL1	2	4	1	0.87757	0.983742	0.0162578	0.101515	0.0579898	1.75056	0.0800935	0.0964242	0.0573623	1.68097	0.0928454	-0.0942434	0.910061	0.150381	-0.626695	0.530859	-0.114181	0.892096	0.164935	-0.692278	0.488763
1046	4:78786189	G	A	rs151254655	4	78786189	MRPL1	3	1	1	0.66048	0.969058	0.0309425	-0.0408849	0.0501301	-0.815575	0.414788	-0.0280092	0.0487362	-0.574711	0.565518	-0.0265095	0.973839	0.137996	-0.192104	0.847661	0.00844912	1.00848	0.149143	0.0566513	0.954823
1047	4:78786621	G	A	rs185711025	4	78786621	MRPL1	3	1	1	0.58077	0.994074	0.00592606	0.263133	0.116744	2.25392	0.0242515	0.0603506	0.113649	0.531026	0.595429	-0.554003	0.574645	0.280154	-1.97749	0.0479859	-0.55159	0.576033	0.304819	-1.80957	0.070363
1048	4:78787570	G	A	rs74366210	4	78787570	MRPL1	3	1	1	0.58211	0.987772	0.0122277	0.102946	0.0822485	1.25164	0.210768	0.095079	0.0799832	1.18874	0.234612	0.0519268	1.0533	0.23613	0.219908	0.825943	0.0808012	1.08416	0.25685	0.314586	0.753076
1049	4:78787582	C	T	rs28685099	4	78787582	MRPL1	2	4	1	0.99624	0.435937	0.435937	-0.0150307	0.0143228	-1.04943	0.294041	-0.0177556	0.0140563	-1.26318	0.206595	0.0454561	1.04651	0.0404283	1.12437	0.260858	0.0354512	1.03609	0.043339	0.817997	0.413359
1050	4:78787703	G	A	rs10012012	4	78787703	MRPL1	1	3	1	0.85159	0.983813	0.0161874	0.0553704	0.0576903	0.959786	0.337217	0.0603478	0.0567174	1.06401	0.287388	-0.191315	0.825872	0.155947	-1.22679	0.2199	-0.0824779	0.920832	0.172335	-0.478591	0.63223
1051	4:78787765	G	A	rs75156152	4	78787765	MRPL1	3	1	1	0.98826	0.959874	0.0401261	0.0414602	0.0348449	1.18985	0.234172	0.0368562	0.0341162	1.08032	0.280065	-0.00133035	0.998671	0.0976654	-0.0136215	0.989132	-0.0196028	0.980588	0.103906	-0.188658	0.850361
1052	4:78787903	C	T	rs11737861	4	78787903	MRPL1	2	4	1	0.8952	0.860953	0.139047	0.0282377	0.021109	1.33771	0.181064	0.0291619	0.0206959	1.40907	0.158891	-0.0486107	0.952552	0.0587368	-0.827602	0.407896	-0.0233921	0.976879	0.0635724	-0.36796	0.712903
1053	4:78788702:TTTTT	TTTTTC	T	rs145233450	4	78788702	MRPL1	7	6	1	0.99817	0.84904	0.15096	0.0238189	0.0194103	1.22713	0.219841	0.0235664	0.019003	1.24014	0.214994	-0.0272841	0.973085	0.0543121	-0.502358	0.615416	-0.00558707	0.994429	0.0588669	-0.0949101	0.924386
1054	4:78788727	A	G	rs7657902	4	78788727	MRPL1	1	3	1	0.9901	0.959234	0.0407661	0.0405521	0.0346029	1.17193	0.241291	0.0366443	0.0338776	1.08167	0.279465	-0.0168795	0.983262	0.0962009	-0.175461	0.860717	-0.0348161	0.965783	0.102239	-0.340538	0.733452
1055	4:78789103	G	T	rs181075720	4	78789103	MRPL1	3	4	1	0.95336	0.953342	0.0466584	0.028664	0.0329539	0.869822	0.384447	0.0261258	0.0323911	0.806573	0.419959	-0.0442461	0.956718	0.0909364	-0.486561	0.626569	-0.0538076	0.947614	0.0970448	-0.554461	0.579264
1056	4:78789128	T	C	rs28855210	4	78789128	MRPL1	2	4	1	0.91809	0.692749	0.307251	-0.000465774	0.0158422	-0.0294008	0.976546	0.00462365	0.0155247	0.297826	0.765851	-0.0244102	0.975885	0.0446927	-0.546179	0.584943	-0.0224881	0.977763	0.0478898	-0.469581	0.638654
1057	4:78789483	A	T	rs58358199	4	78789483	MRPL1	1	4	1	0.9985	0.848968	0.151032	0.0237118	0.0194012	1.22218	0.221706	0.0234667	0.0189941	1.23547	0.216726	-0.0266902	0.973663	0.0542932	-0.491593	0.623007	-0.00468958	0.995321	0.0588424	-0.0796973	0.936478
1058	4:78789599	G	A	rs58218398	4	78789599	MRPL1	3	1	1	0.9973	0.889929	0.110071	0.0144725	0.0221877	0.652276	0.514258	0.0157322	0.0217306	0.723965	0.469129	-0.0291293	0.971291	0.0622038	-0.468289	0.639578	0.00699527	1.00702	0.0672293	0.104051	0.917129
1059	4:78789799	C	T	rs114278655	4	78789799	MRPL1	2	4	1	0.54202	0.976698	0.0233021	0.00471253	0.0646533	0.0728892	0.941898	0.0365852	0.0641478	0.570326	0.568488	-0.000513938	0.999486	0.1753	-0.00293177	0.997661	0.0564247	1.05805	0.195154	0.289128	0.772483
1060	4:78789907	A	T	rs75104319	4	78789907	MRPL1	1	4	1	0.90096	0.953693	0.0463072	0.0577296	0.0345606	1.67039	0.0949157	0.0557123	0.0335495	1.6606	0.0968708	0.00506206	1.00507	0.100877	0.0501805	0.959979	0.0547241	1.05625	0.108616	0.503829	0.614382
1061	4:78790305	G	A	rs28436599	4	78790305	MRPL1	3	1	1	0.99704	0.435963	0.435963	-0.014988	0.014316	-1.04694	0.295188	-0.017751	0.01405	-1.26342	0.20651	0.0453746	1.04642	0.0404097	1.12286	0.261495	0.0352672	1.0359	0.0433218	0.814075	0.415602
1062	4:78791000	T	C	rs7676660	4	78791000	MRPL1	2	4	1	0.97727	0.706011	0.293989	0.00167959	0.015524	0.108193	0.913847	0.00525194	0.0152081	0.345339	0.729857	-0.045078	0.955923	0.043696	-1.03163	0.302247	-0.0532461	0.948147	0.0466645	-1.14104	0.253853
1063	4:78791543	A	G	rs113100985	4	78791543	MRPL1	1	3	1	0.74678	0.976028	0.0239723	-0.135351	0.0518367	-2.61111	0.00905651	-0.122147	0.0507954	-2.4047	0.0162301	0.0511737	1.05251	0.150239	0.340615	0.733393	-0.127185	0.880571	0.153607	-0.827986	0.407679
1064	4:78791605	T	C	rs114055323	4	78791605	MRPL1	4	2	1	0.74459	0.984931	0.015069	-0.104917	0.0648723	-1.61728	0.105892	-0.0782392	0.0634031	-1.234	0.217275	-0.0741085	0.928571	0.184701	-0.401235	0.688247	-0.0151481	0.984966	0.191397	-0.0791448	0.936917
1065	4:78791941	C	T	rs150124694	4	78791941	MRPL1	2	4	1	0.50508	0.987239	0.0127612	0.0608392	0.0887079	0.685838	0.492852	0.021985	0.0871049	0.252397	0.800747	0.390751	1.47809	0.279438	1.39835	0.162009	0.430232	1.53761	0.294385	1.46146	0.143888
1066	4:78792498	G	A	rs141154199	4	78792498	MRPL1	3	1	1	0.99032	0.889193	0.110807	0.0150949	0.0221963	0.680065	0.4965	0.0165115	0.021738	0.759568	0.447556	-0.0296799	0.970756	0.062221	-0.477009	0.633356	0.00627455	1.00629	0.0672453	0.0933084	0.925659
1067	4:78792606	G	A	rs10027634	4	78792606	MRPL1	3	1	1	0.96825	0.436458	0.436458	-0.013162	0.0145399	-0.90523	0.365394	-0.0166888	0.0142643	-1.16997	0.242082	0.0363511	1.03702	0.0411083	0.884276	0.376547	0.0259636	1.0263	0.0439911	0.590203	0.555055
1068	4:78792747	T	C	rs7689226	4	78792747	MRPL1	4	2	1	0.99828	0.848968	0.151032	0.0236881	0.0193991	1.22109	0.222118	0.0234548	0.0189917	1.235	0.216901	-0.0264102	0.973936	0.0543044	-0.486336	0.626729	-0.00434332	0.995666	0.0588555	-0.0737963	0.941172
1069	4:78793258	A	T	rs4859509	4	78793258	MRPL1	4	1	1	0.99828	0.714719	0.285281	0.00270617	0.0155266	0.174292	0.861644	0.00607344	0.0152111	0.399275	0.689711	-0.03615	0.964496	0.0437195	-0.826861	0.408316	-0.0388695	0.961876	0.0467154	-0.832049	0.405382
1070	4:78793449:A_AAA	A	AAATT	rs10650101	4	78793449	MRPL1	7	5	1	0.9977	0.849046	0.150954	0.0236505	0.0194014	1.21901	0.222909	0.0234299	0.018994	1.23354	0.217445	-0.0270595	0.973303	0.0543158	-0.498189	0.618351	-0.00526149	0.994752	0.0588701	-0.0893745	0.928784
1071	4:78793874	G	A	rs4328941	4	78793874	MRPL1	3	1	1	0.99933	0.437709	0.437709	-0.0140091	0.0142897	-0.980359	0.326964	-0.0171541	0.0140291	-1.22276	0.221492	0.0466403	1.04775	0.0403081	1.15709	0.247234	0.0345209	1.03512	0.0432761	0.79769	0.42505
1072	4:78793997	A	G	rs186788416	4	78793997	MRPL1	1	3	1	0.95866	0.994915	0.00508475	-0.00439388	0.100653	-0.0436537	0.965183	-0.0224888	0.0989663	-0.227237	0.820251	-0.0232167	0.977051	0.276564	-0.0839468	0.933099	0.188979	1.20802	0.305525	0.618538	0.536221
1073	4:78794354	G	A	rs10033527	4	78794354	MRPL1	1	3	1	0.99847	0.71471	0.28529	0.00271377	0.0155258	0.174791	0.861252	0.00609434	0.0152104	0.400669	0.688685	-0.0361973	0.96445	0.0437175	-0.827982	0.407681	-0.0388696	0.961876	0.0467144	-0.832069	0.40537
1074	4:78794519	G	A	rs11737353	4	78794519	MRPL1	3	1	1	0.99813	0.848959	0.151041	0.0236517	0.0193979	1.21929	0.222801	0.0234329	0.0189904	1.23393	0.217299	-0.0262643	0.974078	0.0543119	-0.483583	0.628682	-0.00416001	0.995849	0.0588635	-0.0706722	0.943659
1075	4:78794541	T	C	rs10026176	4	78794541	MRPL1	4	2	1	0.99999	0.436562	0.436562	-0.0148266	0.0142949	-1.0372	0.299703	-0.0176145	0.0140292	-1.25556	0.209348	0.0448155	1.04583	0.0403482	1.11072	0.26669	0.0347748	1.03539	0.0432525	0.803995	0.4214
1076	4:78795592	T	C	rs76979909	4	78795592	MRPL1	4	2	1	0.61129	0.989247	0.010753	0.125739	0.0865771	1.45234	0.146481	0.0667073	0.0851692	0.783232	0.433536	0.201311	1.22301	0.276266	0.728687	0.466193	0.358246	1.43082	0.314261	1.13996	0.254301
1077	4:78795992	A	G	rs112522390	4	78795992	MRPL1	1	3	1	0.98808	0.959312	0.040688	0.0406826	0.034661	1.17373	0.240569	0.0367363	0.0339319	1.08265	0.279028	-0.0160192	0.984108	0.0964411	-0.166104	0.868075	-0.0339451	0.966625	0.102526	-0.331088	0.740578
1078	4:78796073	T	A	rs28397213	4	78796073	MRPL1	4	1	1	0.5537	0.98181	0.0181901	0.0928454	0.0689408	1.34674	0.178135	0.0932565	0.066907	1.39382	0.163447	0.0161752	1.01631	0.191298	0.0845549	0.932615	-0.0316691	0.968827	0.202932	-0.156058	0.875987
1079	4:78796232	A	G	rs7670157	4	78796232	MRPL1	3	1	1	0.99833	0.714738	0.285262	0.002691	0.0155275	0.173305	0.86242	0.00608779	0.0152122	0.40019	0.689037	-0.0362293	0.964419	0.0437237	-0.828595	0.407334	-0.0389054	0.961842	0.0467222	-0.832697	0.405016
1080	4:78796468	G	T	rs117883465	4	78796468	MRPL1	3	4	1	0.67039	0.970069	0.029931	-0.043683	0.0505838	-0.863579	0.387868	-0.0318762	0.049178	-0.648181	0.516904	-0.00209341	0.997909	0.140676	-0.0148811	0.988127	0.0418183	1.04271	0.152435	0.274335	0.783827
1081	4:78796695	A	G	rs77774368	4	78796695	MRPL1	1	3	1	0.99731	0.848978	0.151022	0.0237332	0.0194052	1.22303	0.221384	0.0235053	0.0189974	1.23729	0.216049	-0.0266491	0.973703	0.0543402	-0.490413	0.623842	-0.00489702	0.995115	0.0589004	-0.0831408	0.93374
1082	4:78796706	T	C	rs116070915	4	78796706	MRPL1	4	2	1	0.5833	0.979813	0.0201874	0.021967	0.06653	0.330182	0.741279	0.0505286	0.0661095	0.764317	0.444722	-0.00582168	0.994195	0.180006	-0.0323416	0.9742	0.027024	1.02739	0.201875	0.133865	0.893509
1083	4:78797272	G	C	rs112673191	4	78797272	MRPL1	3	2	1	0.98701	0.959526	0.0404739	0.0435693	0.0347617	1.25337	0.21014	0.039155	0.0340282	1.15066	0.249938	-0.0105022	0.989553	0.0969634	-0.108311	0.913749	-0.0290556	0.971362	0.103122	-0.28176	0.778127
1084	4:78797333	G	A	rs57868780	4	78797333	MRPL1	3	1	1	0.99559	0.889929	0.110071	0.0142867	0.0221962	0.643654	0.519835	0.0156218	0.0217396	0.718585	0.472438	-0.0284511	0.97195	0.0622622	-0.456955	0.647703	0.00790817	1.00794	0.0672904	0.117523	0.906446
1085	4:78797385	C	T	rs149412118	4	78797385	MRPL1	2	4	1	0.64534	0.968308	0.0316924	-0.0491665	0.0500999	-0.981369	0.326466	-0.0387991	0.0486912	-0.796841	0.42559	0.00574708	1.00576	0.139735	0.0411285	0.967193	0.0542992	1.0558	0.151412	0.35862	0.71988
1086	4:78797614	A	C	rs116393199	4	78797614	MRPL1	1	2	1	0.80068	0.983052	0.0169481	-0.011111	0.0591909	-0.187715	0.851109	0.0186732	0.0584443	0.319504	0.749361	-0.382692	0.682023	0.140016	-2.7332	0.00627218	-0.318652	0.727128	0.155205	-2.05311	0.0400618
1087	4:78797860	A	G	rs28404443	4	78797860	MRPL1	3	1	1	0.99766	0.715053	0.284947	0.00271372	0.0155346	0.174689	0.861332	0.00611551	0.0152194	0.401823	0.687835	-0.0361328	0.964512	0.0437473	-0.825943	0.408836	-0.0387206	0.962019	0.0467457	-0.828324	0.407487
1088	4:78797888	T	C	rs186250044	4	78797888	MRPL1	4	2	1	0.78634	0.994811	0.00518876	0.199334	0.112832	1.76664	0.0773593	0.244543	0.108335	2.25728	0.024043	-0.401398	0.669383	0.295465	-1.35853	0.174295	-0.308892	0.73426	0.29865	-1.03429	0.300999
1089	4:78798648	T	C	rs4859511	4	78798648	MRPL1	2	4	1	0.99747	0.715089	0.284911	0.00271119	0.0155362	0.174508	0.861475	0.00611942	0.015221	0.402037	0.687678	-0.0361847	0.964462	0.0437525	-0.827031	0.40822	-0.038772	0.96197	0.0467512	-0.829326	0.40692
1090	4:78799834	C	T	rs142688505	4	78799834	MRPL1	2	4	1	0.87037	0.992435	0.00756532	0.0812702	0.0861901	0.942918	0.345776	0.0583651	0.0835025	0.698962	0.484615	-0.102744	0.902358	0.233819	-0.439415	0.660361	-0.180683	0.8347	0.234768	-0.769623	0.441523
1091	4:78799964	C	T	rs111665483	4	78799964	MRPL1	2	4	1	0.99109	0.889884	0.110116	0.0138053	0.0222448	0.620609	0.53489	0.0151887	0.0217862	0.697172	0.485735	-0.0278831	0.972502	0.062422	-0.446687	0.655101	0.00821969	1.00825	0.0674461	0.12187	0.903002
1092	4:78800754	G	A	rs76986289	4	78800754	MRPL1	3	1	1	0.88016	0.964591	0.0354089	0.0534598	0.0398897	1.34019	0.180255	0.0540409	0.0387443	1.39481	0.163149	0.0125573	1.01264	0.116226	0.108042	0.913962	0.0846314	1.08832	0.125795	0.672774	0.501091
1093	4:78800870	A	G	rs7655642	4	78800870	MRPL1	1	3	1	0.56472	0.953329	0.0466713	0.0278735	0.0442858	0.629402	0.52912	0.00571435	0.0431972	0.132285	0.894765	-0.0476221	0.953494	0.127184	-0.374436	0.70808	0.00541719	1.00543	0.13741	0.0394234	0.968553
1094	4:78801389	G	A	rs7682450	4	78801389	MRPL1	1	3	1	0.99946	0.563739	0.436261	0.0150691	0.0142996	1.05381	0.292028	0.0179429	0.0140336	1.27857	0.201122	-0.0451207	0.955882	0.0403578	-1.11802	0.26356	-0.0354933	0.965129	0.0432672	-0.820329	0.412028
1095	4:78801687	C	G	rs11731374	4	78801687	MRPL1	2	3	1	0.99598	0.849147	0.150853	0.0238431	0.0194291	1.22719	0.21982	0.0235866	0.0190209	1.24004	0.215033	-0.0270951	0.973269	0.0544081	-0.497998	0.618486	-0.00544926	0.994566	0.0589825	-0.0923877	0.92639
1096	4:78802366	T	C	rs75156403	4	78802366	MRPL1	4	2	1	0.82537	0.830841	0.169159	-0.0311144	0.0205611	-1.51327	0.130286	-0.0107445	0.0201117	-0.534243	0.593202	0.0213611	1.02159	0.0580646	0.367885	0.712959	0.0428749	1.04381	0.0618082	0.693676	0.487885
1097	4:78802750	T	C	rs4859888	4	78802750	MRPL1	2	4	1	0.99758	0.714856	0.285144	0.00262345	0.0155342	0.168882	0.865897	0.00604951	0.015219	0.397498	0.691021	-0.0363392	0.964313	0.0437472	-0.830664	0.406164	-0.0389903	0.96176	0.0467487	-0.83404	0.404259
1098	4:78802819	T	G	rs189108104	4	78802819	MRPL1	4	3	1	0.65239	0.994492	0.00550844	-0.125398	0.125802	-0.996788	0.318924	-0.180229	0.12487	-1.44334	0.149002	0.237886	1.26856	0.366201	0.649605	0.515947	0.212472	1.23673	0.424648	0.500349	0.616829
1099	4:78803226	A	G	rs77299324	4	78803226	MRPL1	1	3	1	0.98537	0.959946	0.0400537	0.041654	0.0349122	1.19311	0.232893	0.0369884	0.0341765	1.08227	0.279195	3.85346e-05	1.00004	0.0979906	0.000393248	0.999686	-0.0180435	0.982118	0.104294	-0.173007	0.862646
1100	4:78803264	G	A	rs55673370	4	78803264	MRPL1	3	1	1	0.99683	0.849008	0.150992	0.0237637	0.0194114	1.22422	0.220939	0.0235297	0.0190031	1.2382	0.215712	-0.0267161	0.973638	0.0543631	-0.491438	0.623117	-0.00506121	0.994952	0.0589279	-0.0858883	0.931555
1101	4:78804138	G	C	rs80000282	4	78804138	MRPL1	3	2	1	0.987	0.959311	0.0406894	0.0408274	0.034677	1.17737	0.239115	0.036841	0.033944	1.08535	0.277831	-0.0156557	0.984466	0.0965466	-0.162157	0.871182	-0.0337581	0.966805	0.102641	-0.328894	0.742236
1102	4:78804237	C	G	rs12509847	4	78804237	MRPL1	3	2	1	0.99891	0.563915	0.436085	0.0150438	0.0143044	1.05169	0.293003	0.0179215	0.0140384	1.2766	0.201815	-0.0449737	0.956023	0.0403732	-1.11395	0.265301	-0.0352805	0.965335	0.0432807	-0.815156	0.414983
1103	4:78804340	T	A	rs181222381	4	78804340	MRPL1	4	1	1	0.71644	0.988363	0.0116365	-0.0753633	0.0784262	-0.960946	0.336633	-0.0605445	0.077462	-0.781603	0.434493	-0.125625	0.881945	0.212825	-0.590275	0.555006	0.0327358	1.03328	0.234499	0.139599	0.888977
1104	4:78804343	A	T	rs185716590	4	78804343	MRPL1	1	4	1	0.99411	0.890123	0.109877	0.0143874	0.0222239	0.647383	0.517419	0.015738	0.0217665	0.72304	0.469697	-0.0291954	0.971227	0.0623238	-0.468446	0.639465	0.00713262	1.00716	0.0673525	0.1059	0.915662
1105	4:78805146	G	A	rs77543484	4	78805146	MRPL1	3	1	1	0.9011	0.955528	0.0444723	-0.112668	0.0358	-3.14716	0.00165999	-0.104352	0.0352212	-2.96275	0.00306659	0.0279776	1.02837	0.10361	0.270028	0.787139	-0.014656	0.985451	0.107497	-0.136339	0.891553
1106	4:78805182	A	G	rs9994366	4	78805182	MRPL1	1	3	1	0.98885	0.442218	0.442218	-0.0167686	0.0143572	-1.16796	0.242887	-0.0193728	0.0140917	-1.37477	0.169277	0.0386307	1.03939	0.0405508	0.952648	0.340768	0.0262948	1.02664	0.0434805	0.604748	0.545346
1107	4:78805268	T	C	rs7687812	4	78805268	MRPL1	4	2	1	0.9967	0.848924	0.151076	0.0236323	0.0194099	1.21754	0.223468	0.0234318	0.0190015	1.23316	0.217588	-0.0261051	0.974233	0.0543644	-0.480188	0.631094	-0.00414367	0.995865	0.0589231	-0.0703233	0.943936
1108	4:78805657	A	C	rs149658730	4	78805657	MRPL1	1	2	1	0.76351	0.994465	0.00553508	-0.0279177	0.103364	-0.270091	0.787103	-0.0432162	0.102195	-0.422881	0.672404	-0.348641	0.705647	0.277332	-1.25713	0.208708	-0.321825	0.724825	0.309933	-1.03837	0.299097
1109	4:78806253	C	A	rs6849145	4	78806253	MRPL1	2	1	1	0.99975	0.437497	0.437497	-0.0138527	0.0142846	-0.969765	0.332218	-0.0170635	0.0140239	-1.21675	0.223771	0.0465647	1.04767	0.0402948	1.1556	0.247845	0.0345278	1.03513	0.04326	0.798146	0.424786
1110	4:78806415	C	T	rs74550505	4	78806415	MRPL1	2	4	1	0.94931	0.955241	0.0447586	-0.0296523	0.0346211	-0.85648	0.39178	-0.0143186	0.0343445	-0.416911	0.676765	-0.0877722	0.91597	0.0928493	-0.945319	0.344496	-0.0725842	0.929987	0.101396	-0.715846	0.474087
1111	4:78806713	T	G	rs6836627	4	78806713	MRPL1	4	3	1	0.99354	0.848263	0.151737	0.0223975	0.0194161	1.15355	0.248748	0.0218847	0.0190064	1.15143	0.249621	-0.0344589	0.966128	0.0542237	-0.635496	0.525105	-0.0118061	0.988263	0.058787	-0.200828	0.840833
1112	4:78807603	C	T	rs11726462	4	78807603	MRPL1	2	4	1	0.90212	0.953673	0.0463273	0.0577577	0.0345204	1.67315	0.0943718	0.0555736	0.0335101	1.65841	0.0973112	0.00461497	1.00463	0.100753	0.0458046	0.963466	0.0544232	1.05593	0.108478	0.5017	0.615879
1113	4:78807898	A	G	rs6838630	4	78807898	MRPL1	1	3	1	0.99534	0.84914	0.15086	0.0238605	0.0194356	1.22767	0.219639	0.0236063	0.0190269	1.24068	0.214795	-0.0270291	0.973333	0.0544339	-0.496549	0.619507	-0.00543512	0.99458	0.0590116	-0.0921025	0.926617
1114	4:78808104	G	A	rs6812768	4	78808104	MRPL1	3	1	1	0.98616	0.959321	0.040679	0.0409231	0.0346952	1.1795	0.238263	0.0369073	0.03396	1.08679	0.277195	-0.0152529	0.984863	0.0966353	-0.15784	0.874583	-0.0334554	0.967098	0.102737	-0.325641	0.744696
1115	4:78808133	G	A	rs28403929	4	78808133	MRPL1	3	1	1	0.91079	0.910605	0.0893951	0.0540839	0.0260393	2.07701	0.03786	0.0336904	0.0254013	1.32633	0.184805	-0.0826052	0.920715	0.0710804	-1.16214	0.24518	-0.0989297	0.905806	0.0758408	-1.30444	0.192084
1116	4:78808669	T	G	rs7692075	4	78808669	MRPL1	4	3	1	0.99514	0.849313	0.150687	0.023114	0.019444	1.18875	0.234606	0.0228123	0.0190357	1.1984	0.230832	-0.0224627	0.977788	0.0545369	-0.411881	0.680426	0.000137314	1.00014	0.0591384	0.00232192	0.998147
1117	4:78809377	C	T	rs114961371	4	78809377	MRPL1	2	4	1	0.5835	0.979818	0.0201821	0.0232237	0.0665441	0.348998	0.727108	0.0518302	0.0661245	0.783828	0.433187	-0.00557877	0.994437	0.180131	-0.0309706	0.975293	0.0284883	1.0289	0.202188	0.1409	0.887949
1118	4:78809529	C	T	rs112099955	4	78809529	MRPL1	2	4	1	0.97467	0.955038	0.0449624	0.0371577	0.0335176	1.1086	0.267663	0.0311703	0.0328271	0.949528	0.342408	-0.0178966	0.982263	0.0932116	-0.192	0.847742	-0.0075563	0.992472	0.099755	-0.0757486	0.939619
1119	4:78809677	A	T	rs115853513	4	78809677	MRPL1	1	4	1	0.54508	0.959619	0.0403805	0.0419381	0.0481487	0.871013	0.383796	0.0166443	0.0470891	0.353464	0.723759	-0.141572	0.867992	0.135812	-1.04241	0.297219	-0.0596285	0.942115	0.147952	-0.403027	0.686928
1120	4:78810226	C	T	rs144483005	4	78810226	MRPL1	2	4	1	0.64381	0.988055	0.0119445	-0.0453915	0.080189	-0.566057	0.571385	-0.0567966	0.0782671	-0.725676	0.468079	0.569685	1.76771	0.26676	2.13557	0.0327144	0.460696	1.58518	0.269916	1.70681	0.0878572
1121	4:78810350	T	C	rs146645753	4	78810350	MRPL1	4	2	1	0.99485	0.890003	0.109997	0.0143592	0.0222056	0.646648	0.517894	0.0156967	0.0217485	0.721736	0.470498	-0.0291033	0.971316	0.0622757	-0.46733	0.640263	0.00704697	1.00707	0.0672986	0.104712	0.916604
1122	4:78810660	C	T	rs141441096	4	78810660	MRPL1	2	4	1	0.99619	0.889871	0.110129	0.0143341	0.0221835	0.646163	0.518209	0.0156472	0.0217264	0.720192	0.471448	-0.0289566	0.971459	0.0622178	-0.465407	0.64164	0.00705881	1.00708	0.0672345	0.104988	0.916385
1123	4:78810961	G	C	rs7675586	4	78810961	MRPL1	3	2	1	0.98756	0.848296	0.151704	0.0236235	0.0194644	1.21368	0.224939	0.0232485	0.019055	1.22007	0.222508	-0.0247832	0.975521	0.0545614	-0.454225	0.649667	-0.00351322	0.996493	0.0591707	-0.0593743	0.952654
1124	4:78811157	A	G	rs145815898	4	78811157	MRPL1	1	3	1	0.99776	0.43694	0.43694	-0.014548	0.014304	-1.01705	0.309185	-0.0173978	0.0140361	-1.2395	0.215231	0.0451443	1.04618	0.0403781	1.11804	0.26355	0.0356025	1.03624	0.0432674	0.822847	0.410595
1125	4:78812003	C	T	rs143732319	4	78812003	MRPL1	2	4	1	0.69823	0.986571	0.0134294	0.0743805	0.0700417	1.06195	0.28832	0.0745507	0.0687289	1.08471	0.278116	-0.169558	0.844038	0.194361	-0.87239	0.382996	-0.0337751	0.966789	0.215308	-0.156868	0.875349
1126	4:78812015	A	C	rs7661064	4	78812015	MRPL1	1	2	1	0.99584	0.848988	0.151012	0.0237879	0.0194207	1.22487	0.220692	0.0235553	0.0190117	1.23899	0.215422	-0.0265416	0.973808	0.054402	-0.487878	0.625636	-0.00497128	0.995041	0.0589706	-0.0843011	0.932817
1127	4:78812267	G	A	rs57501818	4	78812267	MRPL1	3	1	1	0.99597	0.848914	0.151086	0.0236432	0.0194164	1.21769	0.223408	0.0234348	0.0190074	1.23293	0.217673	-0.025958	0.974376	0.0543924	-0.477236	0.633194	-0.00407841	0.99593	0.0589532	-0.0691805	0.944846
1128	4:78812434:TTTC_	TTTC	T	rs142648361	4	78812434	MRPL1	7	6	1	0.93818	0.763286	0.236714	-0.0272045	0.0170882	-1.592	0.111458	-0.0409643	0.0167351	-2.4478	0.0144148	0.10507	1.11079	0.0493157	2.13056	0.0331256	0.0694028	1.07187	0.0520139	1.33431	0.182102
1129	4:78812472	T	C	rs115787442	4	78812472	MRPL1	4	2	1	0.9015	0.953846	0.0461541	0.0585095	0.0346032	1.69087	0.090935	0.05621	0.0335884	1.67349	0.0943066	0.00291571	1.00292	0.100902	0.0288966	0.976947	0.0526216	1.05403	0.108638	0.484373	0.628121
1130	4:78812665	G	C	rs113058629	4	78812665	MRPL1	3	2	1	0.98208	0.959206	0.0407943	0.0410333	0.0347153	1.182	0.237273	0.0369729	0.0339777	1.08815	0.276593	-0.0134185	0.986671	0.096805	-0.138614	0.889755	-0.0320505	0.968458	0.102897	-0.311481	0.755435
1131	4:78812913	C	G	rs6848029	4	78812913	MRPL1	3	2	1	0.99473	0.714339	0.285661	0.00235969	0.0155463	0.151785	0.879364	0.00582881	0.0152297	0.382727	0.701942	-0.0370214	0.963655	0.0437885	-0.84546	0.397854	-0.0403065	0.960495	0.0467783	-0.861649	0.388881
1132	4:78813539	C	T	rs11942975	4	78813539	MRPL1	2	4	1	0.99723	0.436884	0.436884	-0.0148427	0.0143097	-1.03725	0.299679	-0.0177493	0.0140405	-1.26415	0.206249	0.0455433	1.0466	0.0403919	1.12754	0.259516	0.0365237	1.0372	0.0432824	0.843847	0.398755
1133	4:78813865:AT_A	AT	A	rs34381992	4	78813865	MRPL1	7	6	1	0.99558	0.84896	0.15104	0.0237369	0.0194224	1.22214	0.221722	0.0235206	0.0190132	1.23706	0.216135	-0.0264024	0.973943	0.0544105	-0.485243	0.627504	-0.00484273	0.995169	0.0589785	-0.0821101	0.934559
1134	4:78815562	C	T	rs7674271	4	78815562	MRPL1	2	4	1	0.98461	0.959321	0.0406788	0.0410332	0.034722	1.18177	0.237364	0.0369874	0.0339828	1.08841	0.276477	-0.0146662	0.985441	0.0967701	-0.151557	0.879536	-0.0329746	0.967563	0.102884	-0.320504	0.748587
1135	4:78816152	T	C	rs192684909	4	78816152	MRPL1	4	2	1	0.62133	0.993489	0.00651116	-0.0747485	0.115087	-0.649494	0.516054	-0.0468455	0.110929	-0.422302	0.672827	-0.346393	0.707234	0.291701	-1.18749	0.235033	-0.505686	0.603091	0.270972	-1.86619	0.0620142
1136	4:78816587	T	C	rs4388114	4	78816587	MRPL1	4	2	1	0.99562	0.8489	0.1511	0.0236487	0.0194193	1.2178	0.223368	0.0234316	0.0190099	1.2326	0.217797	-0.0258191	0.974511	0.0544059	-0.474564	0.635098	-0.00398647	0.996021	0.0589666	-0.0676056	0.9461
1137	4:78816613	A	T	rs4607246	4	78816613	MRPL1	1	4	1	0.99561	0.848901	0.151099	0.0236479	0.0194194	1.21775	0.223386	0.0234311	0.01901	1.23256	0.217809	-0.0258184	0.974512	0.0544063	-0.474549	0.635109	-0.00399125	0.996017	0.0589669	-0.0676863	0.946035
1138	4:78817124	A	C	rs6816113	4	78817124	MRPL1	1	2	1	0.98411	0.959275	0.0407252	0.0407904	0.0347159	1.17498	0.240068	0.0367494	0.0339768	1.0816	0.279493	-0.0130706	0.987014	0.0968189	-0.135	0.892612	-0.030554	0.969908	0.102958	-0.296762	0.766648
1139	4:78817364:AC_A	AC	A	rs139496862	4	78817364	MRPL1	7	6	1	0.92539	0.947139	0.0528608	-0.0379186	0.0324041	-1.17018	0.241993	-0.0263242	0.0320775	-0.820644	0.411897	-0.0818108	0.921446	0.0877967	-0.931821	0.351429	-0.066026	0.936106	0.0957031	-0.689905	0.490254
1140	4:78818117:AATTC	AATTCTTTC	A	rs201963250	4	78818117	MRPL1	7	6	1	0.75573	0.99178	0.00821953	0.087488	0.0911389	0.959941	0.337139	0.107938	0.0887128	1.21671	0.223785	0.133774	1.14313	0.261819	0.510939	0.609394	0.0928965	1.09735	0.289544	0.320837	0.748334
1141	4:78818143	G	A	rs76794447	4	78818143	MRPL1	3	1	1	0.98432	0.959324	0.0406765	0.0410622	0.0347287	1.18237	0.237124	0.037004	0.0339885	1.08872	0.27634	-0.0145046	0.9856	0.096802	-0.149838	0.880893	-0.0328489	0.967685	0.102915	-0.319185	0.749587
1142	4:78818226:CT_C	CT	C	rs113485592	4	78818226	MRPL1	7	6	1	0.79174	0.950577	0.0494228	0.0283688	0.0352873	0.803938	0.421477	0.0269136	0.0345095	0.779889	0.435502	-0.0211134	0.979108	0.098529	-0.214286	0.830324	-0.051063	0.950219	0.103368	-0.493991	0.621313
1143	4:78818253	C	G	rs111735797	4	78818253	MRPL1	2	3	1	0.98429	0.959324	0.0406759	0.0410581	0.0347297	1.18222	0.237184	0.0369974	0.0339893	1.0885	0.276438	-0.014497	0.985608	0.0968057	-0.149753	0.880959	-0.032857	0.967677	0.102919	-0.31925	0.749537
1144	4:78818444	G	C	rs113551707	4	78818444	MRPL1	3	2	1	0.90641	0.960473	0.0395271	-0.103629	0.0377323	-2.74644	0.00604986	-0.0949231	0.0371769	-2.55328	0.0107072	0.0220631	1.02231	0.108797	0.202792	0.839298	-0.0433288	0.957597	0.112877	-0.383857	0.701085
1145	4:78819198	A	G	rs73827451	4	78819198	MRPL1	1	3	1	0.99547	0.848898	0.151102	0.0236531	0.0194206	1.21794	0.223315	0.0234249	0.0190111	1.23217	0.217958	-0.0257507	0.974578	0.0544124	-0.47325	0.636035	-0.00393036	0.996077	0.0589733	-0.0666463	0.946863
1146	4:78819699	G	A	rs185797308	4	78819699	MRPL1	3	1	1	0.61096	0.992998	0.0070022	0.177062	0.105957	1.67107	0.0947809	0.021558	0.104559	0.206181	0.83666	-0.191698	0.825556	0.317788	-0.603225	0.546359	-0.12631	0.881341	0.367067	-0.344107	0.730766
1147	4:78819955	T	C	rs60448180	4	78819955	MRPL1	4	2	1	0.65903	0.99429	0.00570978	-0.144992	0.123413	-1.17485	0.24012	-0.201378	0.12232	-1.64632	0.0997741	0.254901	1.29033	0.365605	0.697204	0.485675	0.258336	1.29477	0.422588	0.611319	0.540988
1148	4:78819968:G_GT	G	GT	rs140771801	4	78819968	MRPL1	7	5	1	0.94121	0.883299	0.116701	0.0143443	0.0222368	0.645069	0.518917	0.0155336	0.0217805	0.713192	0.475768	-0.0402692	0.960531	0.0621019	-0.648437	0.516702	-0.00581093	0.994206	0.0670422	-0.0866757	0.930929
1149	4:78819981	C	T	rs4571357	4	78819981	MRPL1	4	2	1	0.99633	0.707358	0.292642	0.00175277	0.0153729	0.114017	0.90923	0.00466409	0.0150684	0.309527	0.756936	-0.0441679	0.956793	0.0433875	-1.01799	0.308684	-0.0466917	0.954382	0.0462812	-1.00887	0.313037
1150	4:78820513	G	T	rs10005531	4	78820513	MRPL1	3	4	1	0.99992	0.444169	0.444169	-0.0137922	0.0142109	-0.970538	0.331833	-0.0161848	0.0139425	-1.16083	0.24578	0.0516787	1.05304	0.0402572	1.28371	0.199243	0.0419565	1.04285	0.0430429	0.974759	0.32968
1151	4:78820773	A	G	rs11723221	4	78820773	MRPL1	1	3	1	0.99577	0.889823	0.110177	0.0142323	0.0221845	0.641543	0.521204	0.0155684	0.0217275	0.716532	0.473704	-0.0287937	0.971617	0.0622263	-0.462726	0.643561	0.00712146	1.00715	0.0672355	0.105918	0.915647
1152	4:78821021	G	C	rs147934969	4	78821021	MRPL1	3	2	1	0.60624	0.982836	0.0171636	8.2474e-05	0.0707178	0.00116624	0.99907	0.00380371	0.0686597	0.0553995	0.955823	0.011121	1.01118	0.204726	0.0543217	0.956679	-0.223373	0.799816	0.200575	-1.11366	0.265423
1153	4:78821377	A	G	rs150162729	4	78821377	MRPL1	1	3	1	0.64563	0.993236	0.00676367	-0.0852224	0.106371	-0.80118	0.423072	-0.0639169	0.104375	-0.612376	0.540323	-0.024055	0.976232	0.299273	-0.0803782	0.935936	0.111106	1.11751	0.316982	0.350511	0.725955
1154	4:78821555	G	C	rs116413709	4	78821555	MRPL1	3	2	1	0.84704	0.979438	0.0205621	-0.0641021	0.0529096	-1.21154	0.225755	-0.068219	0.0517244	-1.31889	0.187278	-0.0281454	0.972247	0.147417	-0.190923	0.848586	0.0447983	1.04582	0.156397	0.286439	0.774542
1155	4:78821653	C	G	rs79864244	4	78821653	MRPL1	2	3	1	0.98124	0.959241	0.0407589	0.0410571	0.0347594	1.18118	0.237597	0.0368575	0.0340173	1.0835	0.278653	-0.0140727	0.986026	0.0969187	-0.145201	0.884552	-0.0326868	0.967842	0.103028	-0.317263	0.751044
1156	4:78822339	C	T	rs114291116	4	78822339	MRPL1	2	4	1	0.86809	0.98444	0.0155602	0.10746	0.0616842	1.7421	0.0815625	0.130685	0.0597997	2.18538	0.0289176	-0.0529697	0.948409	0.170355	-0.310937	0.755849	-0.0638339	0.938161	0.179856	-0.354916	0.722653
1157	4:78823070	C	T	rs11721383	4	78823070	MRPL1	2	4	1	0.99259	0.88937	0.11063	0.0143976	0.0221858	0.648955	0.516402	0.015617	0.0217283	0.718741	0.472342	-0.0282847	0.972112	0.0622275	-0.454537	0.649442	0.00866915	1.00871	0.0672511	0.128907	0.897431
1158	4:78823500	C	G	rs186129509	4	78823500	MRPL1	2	3	1	0.65312	0.992498	0.00750246	-0.0427704	0.0961358	-0.444895	0.656418	-0.0365625	0.0928578	-0.393748	0.693788	0.241882	1.27364	0.293081	0.825307	0.409198	0.348544	1.417	0.317047	1.09934	0.271618
1159	4:78823791	T	A	rs79957149	4	78823791	MRPL1	4	1	1	0.9825	0.965246	0.0347543	0.0578657	0.0374131	1.54667	0.122017	0.0503486	0.036471	1.38051	0.167505	-0.0291328	0.971288	0.103913	-0.280357	0.779204	-0.0420135	0.958857	0.110715	-0.379474	0.704336
1160	4:78824374	A	G	rs4128860	4	78824374	MRPL1	1	3	1	0.99638	0.444196	0.444196	-0.0137916	0.0142447	-0.968194	0.333002	-0.0162638	0.0139767	-1.16364	0.244637	0.0526019	1.05401	0.0403459	1.30377	0.192311	0.0426906	1.04361	0.0431544	0.989252	0.32254
1161	4:78824417:TATC_	TATC	T	rs141461706	4	78824417	MRPL1	7	6	1	0.98405	0.888456	0.111544	0.0144154	0.0222059	0.649169	0.516264	0.0156696	0.0217477	0.720518	0.471247	-0.0297778	0.970661	0.0622457	-0.478392	0.632371	0.00650827	1.00653	0.0672468	0.0967819	0.9229
1162	4:78825034:C_CT	C	CT	rs201796094	4	78825034	MRPL1	7	5	1	0.98464	0.965103	0.0348965	0.0569857	0.037294	1.52801	0.126583	0.0501947	0.0363532	1.38075	0.167431	-0.0542809	0.947166	0.102434	-0.529909	0.596175	-0.0700574	0.93234	0.108967	-0.642923	0.520274
1163	4:78825038	A	T	rs75487488	4	78825038	MRPL1	1	4	1	0.98684	0.964805	0.0351946	0.0567058	0.0371859	1.52493	0.127351	0.049997	0.0362453	1.37941	0.167844	-0.0481772	0.952965	0.102284	-0.471015	0.63763	-0.0616078	0.940252	0.108817	-0.566159	0.571285
1164	4:78825260	G	A	rs113707177	4	78825260	MRPL1	3	1	1	0.98575	0.964765	0.0352347	0.0565963	0.0371861	1.52197	0.12809	0.0499128	0.0362455	1.37708	0.168564	-0.0473411	0.953762	0.102328	-0.462641	0.643622	-0.0605885	0.94121	0.10887	-0.556522	0.577854
1165	4:78825786	A	G	rs116002662	4	78825786	MRPL1	1	3	1	0.75832	0.994406	0.00559425	-0.20154	0.110155	-1.8296	0.0673793	-0.192913	0.10643	-1.81258	0.06997	0.196519	1.21716	0.339693	0.57852	0.562913	0.343462	1.40982	0.351506	0.977114	0.328513
1166	4:78826021	A	G	rs4859889	4	78826021	MRPL1	3	1	1	0.99423	0.701917	0.298083	-0.000195884	0.015353	-0.0127587	0.989821	0.00314346	0.0150489	0.208883	0.83455	-0.0391318	0.961624	0.0433065	-0.903602	0.366206	-0.0429837	0.957927	0.0460678	-0.933052	0.350793
1167	4:78826681	A	G	rs114241687	4	78826681	MRPL1	1	3	1	0.90934	0.989881	0.0101192	-0.0757869	0.0737646	-1.02742	0.304283	-0.0740207	0.0730722	-1.01298	0.31113	-0.363211	0.695439	0.190667	-1.90495	0.0567865	-0.291429	0.747195	0.212417	-1.37196	0.170075
1168	4:78826771	G	A	rs112982772	4	78826771	MRPL1	3	1	1	0.98762	0.96498	0.0350201	0.0599949	0.0372517	1.61053	0.107356	0.05278	0.0363099	1.4536	0.146135	-0.0417041	0.959154	0.102727	-0.405972	0.684763	-0.055235	0.946263	0.109335	-0.50519	0.613426
1169	4:78827035	G	T	rs11097965	4	78827035	MRPL1	3	4	1	0.99444	0.854079	0.145921	0.0273733	0.0197327	1.38721	0.165451	0.0265295	0.019304	1.3743	0.169424	-0.0364567	0.9642	0.0551702	-0.660805	0.508737	-0.0113548	0.988709	0.0597335	-0.190091	0.849238
1170	4:78827173	T	C	rs4859890	4	78827173	MRPL1	4	2	1	0.9954	0.44423	0.44423	-0.0137423	0.0142552	-0.964023	0.335089	-0.0162258	0.0139873	-1.16003	0.246103	0.053012	1.05444	0.0403742	1.31302	0.189177	0.0429983	1.04394	0.043187	0.995631	0.31943
1171	4:78828654:GTC_G	GTC	G	rs34172391	4	78828654	MRPL1	7	6	1	0.96781	0.451583	0.451583	-0.0123406	0.0144644	-0.853171	0.393612	-0.0163034	0.0141965	-1.14841	0.250868	0.0635287	1.06559	0.0410452	1.54777	0.121677	0.0657241	1.06793	0.0440045	1.49358	0.135286
1172	4:78828917	C	T	rs111847196	4	78828917	MRPL1	2	4	1	0.9844	0.964509	0.0354908	0.0564063	0.0370771	1.52132	0.128252	0.04938	0.0361357	1.36652	0.171851	-0.0479152	0.953215	0.101982	-0.469841	0.638469	-0.0625934	0.939325	0.108363	-0.577626	0.563516
1173	4:78829384	C	T	rs76295234	4	78829384	MRPL1	2	4	1	0.97256	0.963886	0.0361139	0.0590219	0.0370028	1.59507	0.110771	0.0521866	0.0360603	1.44721	0.147916	-0.0552758	0.946224	0.10142	-0.545018	0.585741	-0.0733309	0.929293	0.107699	-0.680886	0.495944
1174	4:78829949	G	A	rs4417999	4	78829949	MRPL1	3	1	1	0.99557	0.889573	0.110427	0.0145883	0.0221678	0.658083	0.51052	0.0158101	0.0217099	0.72824	0.466508	-0.0320813	0.968428	0.062113	-0.516498	0.605506	0.00568193	1.0057	0.0671177	0.0846562	0.932535
1175	4:78829953	G	T	rs77749780	4	78829953	MRPL1	3	4	1	0.98954	0.96466	0.0353396	0.0563201	0.0370679	1.51938	0.128742	0.0493525	0.0361256	1.36614	0.17197	-0.0494798	0.951724	0.101874	-0.485697	0.627182	-0.0641307	0.937882	0.10825	-0.592433	0.553561
1176	4:78830272:AAC_A	AAC	A	rs34171605	4	78830272	MRPL1	7	6	1	0.9889	0.446459	0.446459	-0.0125572	0.0143035	-0.87791	0.380042	-0.0155696	0.0140402	-1.10893	0.267528	0.0579797	1.05969	0.0404958	1.43175	0.152217	0.0453236	1.04637	0.0434299	1.0436	0.296669
1177	4:78830434	G	C	rs1801350	4	78830434	MRPL1	3	2	1	0.98844	0.965371	0.034629	0.0579245	0.03738	1.54961	0.121308	0.0500056	0.0364374	1.37237	0.170023	-0.0322474	0.968267	0.103687	-0.311007	0.755796	-0.0471018	0.95399	0.110403	-0.426634	0.669646
1178	4:78830584	C	T	rs72869573	4	78830584	MRPL1	2	4	1	0.99748	0.854031	0.145969	0.0273723	0.0197008	1.3894	0.164783	0.0264818	0.0192716	1.37413	0.169476	-0.0384837	0.962247	0.0550448	-0.699134	0.484468	-0.0130084	0.987076	0.0595739	-0.218358	0.82715
1179	4:78831142	T	C	rs11729703	4	78831142	MRPL1	4	2	1	0.99609	0.889526	0.110474	0.0145515	0.0221578	0.656724	0.511394	0.0157893	0.0217	0.72762	0.466888	-0.0322735	0.968242	0.0620849	-0.519827	0.603184	0.00551803	1.00553	0.0670793	0.0822613	0.934439
1180	4:78832576:G_GAC	G	GACT	rs200796939	4	78832576	MRPL1	7	5	1	0.99256	0.853195	0.146805	0.0275783	0.019712	1.39907	0.161866	0.02672	0.0192821	1.38574	0.165902	-0.0371871	0.963496	0.0551037	-0.674856	0.499767	-0.0119768	0.988095	0.0596273	-0.200862	0.840807
1181	4:78832577:A_ACT	A	ACTACTTGGATCTTTT	rs61674169	4	78832577	MRPL1	7	5	1	0.9928	0.853176	0.146824	0.0275582	0.0197079	1.39833	0.162087	0.0266956	0.0192781	1.38476	0.166201	-0.0371426	0.963539	0.0550937	-0.674172	0.500202	-0.0119483	0.988123	0.0596155	-0.200422	0.841151
1182	4:78833776	C	G	rs76830677	4	78833776	MRPL1	2	3	1	0.52244	0.991944	0.00805574	-0.100103	0.107667	-0.929749	0.352553	-0.0989188	0.10531	-0.939312	0.347626	-0.00809601	0.991937	0.306737	-0.026394	0.978943	0.0484448	1.04964	0.315482	0.153558	0.877958
1183	4:78834532	T	C	rs113480018	4	78834532	MRPL1	4	2	1	0.58383	0.96475	0.0352502	0.0683653	0.050261	1.3602	0.173837	0.0443896	0.0492352	0.901583	0.367332	-0.0654972	0.936602	0.139842	-0.468366	0.639523	-0.126836	0.880878	0.149742	-0.847031	0.396978
1184	4:78834863	C	T	rs7671941	4	78834863	MRPL1	2	4	1	0.9992	0.856375	0.143625	0.0260004	0.0198229	1.31164	0.189713	0.0250714	0.0193907	1.29296	0.196099	-0.0444749	0.9565	0.0552314	-0.805246	0.420678	-0.0228146	0.977444	0.0598083	-0.381461	0.702861
1185	4:78834945	A	G	rs117702992	4	78834945	MRPL1	1	3	1	0.7417	0.993338	0.00666247	0.182598	0.101482	1.79931	0.0720395	0.222766	0.0975831	2.28283	0.0224914	-0.291288	0.7473	0.276223	-1.05454	0.291636	-0.223152	0.799993	0.278132	-0.802325	0.422365
1186	4:78835839	T	C	rs189212471	4	78835839	MRPL1	4	2	1	0.66124	0.992426	0.00757385	-0.0448112	0.0949079	-0.472155	0.636841	-0.040399	0.0916542	-0.440776	0.659398	0.2634	1.30135	0.29039	0.907054	0.364378	0.374165	1.45378	0.312822	1.19609	0.23166
1187	4:78836186	A	G	rs73827456	4	78836186	MRPL1	1	3	1	0.98145	0.884162	0.115838	0.0103856	0.0218854	0.474543	0.635137	0.0102269	0.0214256	0.47732	0.63316	-0.0408991	0.959926	0.0611098	-0.669272	0.503322	0.0100433	1.01009	0.0663359	0.151401	0.879659
1188	4:78836628	A	T	rs6830993	4	78836628	MRPL1	1	4	1	0.9884	0.883156	0.116844	0.00929998	0.0217007	0.428558	0.668267	0.00902542	0.0212395	0.424935	0.670906	-0.0424968	0.958394	0.0605661	-0.70166	0.482891	0.00987361	1.00992	0.0657313	0.150212	0.880598
1189	4:78836768	A	G	rs74988652	4	78836768	MRPL1	1	3	1	0.68878	0.982955	0.017045	0.0343338	0.0660272	0.519995	0.603094	-0.0137206	0.0648868	-0.211455	0.832543	0.0245186	1.02482	0.191529	0.128015	0.898137	0.259364	1.29611	0.221931	1.16867	0.242538
1190	4:78836892	C	T	rs6854989	4	78836892	MRPL1	2	4	1	0.99065	0.847629	0.152371	0.0231396	0.0194398	1.19032	0.233986	0.0208864	0.0190097	1.09872	0.271954	-0.0418902	0.958975	0.0542861	-0.771657	0.440318	-0.00514037	0.994873	0.0588679	-0.0873204	0.930417
1191	4:78837140	A	G	rs6832015	4	78837140	MRPL1	1	3	1	0.99103	0.847559	0.152441	0.0230728	0.019432	1.18737	0.23515	0.0208065	0.019002	1.09496	0.273597	-0.0419036	0.958962	0.0542625	-0.77224	0.439972	-0.0051172	0.994896	0.0588424	-0.0869645	0.9307
1192	4:78837582	A	G	rs75789523	4	78837582	MRPL1	1	3	1	0.98274	0.964109	0.0358912	0.0566637	0.0368301	1.53851	0.123997	0.0490928	0.0358903	1.36785	0.171433	-0.0292716	0.971153	0.102123	-0.28663	0.774395	-0.04898	0.9522	0.108431	-0.451715	0.651475
1193	4:78837910	T	G	rs4546268	4	78837910	MRPL1	4	3	1	0.99187	0.84742	0.15258	0.0229455	0.0194155	1.18181	0.237346	0.0206526	0.0189856	1.0878	0.276747	-0.041912	0.958954	0.0542129	-0.773101	0.439463	-0.00508014	0.994933	0.0587892	-0.0864128	0.931138
1194	4:78837949	A	C	rs143497975	4	78837949	MRPL1	1	2	1	0.76244	0.992358	0.00764208	0.000418438	0.0918342	0.00455645	0.996365	-0.0345938	0.0891664	-0.387969	0.698059	-0.0670229	0.935174	0.259252	-0.258524	0.796002	-0.114663	0.891667	0.270401	-0.424047	0.671531
1195	4:78838750	A	G	rs7687170	4	78838750	MRPL1	1	3	1	0.99304	0.847244	0.152756	0.0227798	0.0193928	1.17465	0.2402	0.0204652	0.0189632	1.07921	0.280558	-0.041817	0.959045	0.0541483	-0.772267	0.439956	-0.00487746	0.995134	0.0587184	-0.0830652	0.9338
1196	4:78838862	C	G	rs7663359	4	78838862	MRPL1	2	3	1	0.99318	0.847224	0.152776	0.0227683	0.0193902	1.17422	0.240373	0.0204493	0.0189605	1.07852	0.280865	-0.0418859	0.958979	0.0541403	-0.773655	0.439135	-0.00497259	0.99504	0.0587105	-0.0846968	0.932502
1197	4:78838997	G	A	rs113991468	4	78838997	MRPL1	3	1	1	0.99381	0.847139	0.152861	0.0226774	0.0193805	1.17011	0.24202	0.0203353	0.018951	1.07305	0.283313	-0.0419251	0.958942	0.0541061	-0.774869	0.438417	-0.00498836	0.995024	0.0586759	-0.0850154	0.932249
1198	4:78839018	C	T	rs112007582	4	78839018	MRPL1	2	4	1	0.9858	0.845764	0.154236	0.0226925	0.0193875	1.17047	0.241878	0.0202594	0.0189571	1.0687	0.285269	-0.0435903	0.957346	0.0541205	-0.80543	0.420571	-0.00810478	0.991928	0.058638	-0.138217	0.890069
1199	4:78839190	A	T	rs35938368	4	78839190	MRPL1	1	4	1	0.54854	0.971746	0.0282536	0.0151263	0.0578879	0.261303	0.793871	0.0190513	0.0564235	0.337648	0.735646	0.130318	1.13919	0.170477	0.764434	0.444609	0.144681	1.15567	0.179663	0.805295	0.42065
1200	4:78840060	A	G	rs34177099	4	78840060	MRPL1	1	3	1	0.54643	0.971626	0.028374	0.0162879	0.0578419	0.281593	0.778269	0.0201146	0.0563779	0.356781	0.721274	0.133573	1.14291	0.170421	0.783787	0.433165	0.149936	1.16176	0.179748	0.834142	0.404201
1201	4:78840121	A	C	rs56138517	4	78840121	MRPL1	1	2	1	0.99484	0.847002	0.152998	0.0225286	0.0193609	1.16361	0.244646	0.0201728	0.0189316	1.06557	0.286683	-0.0418313	0.959032	0.0540494	-0.773946	0.438963	-0.00480688	0.995205	0.0586146	-0.0820083	0.93464
1202	4:78840447	C	T	rs4859512	4	78840447	MRPL1	2	4	1	0.99153	0.451785	0.451785	-0.0102693	0.0142689	-0.719698	0.47175	-0.0126026	0.0140077	-0.899685	0.368341	0.0603008	1.06216	0.0403895	1.49298	0.135442	0.0393611	1.04015	0.0433651	0.907668	0.364054
1203	4:78840492	A	G	rs74888873	4	78840492	MRPL1	1	3	1	0.99674	0.964522	0.0354778	0.0559897	0.0367825	1.52219	0.128037	0.0483017	0.0358378	1.34778	0.177802	-0.0262158	0.974125	0.102077	-0.256825	0.797314	-0.0461007	0.954946	0.108394	-0.425309	0.670612
1204	4:78840631:TTCA_	TTCA	T	rs149705389	4	78840631	MRPL1	7	6	1	0.99576	0.964442	0.0355582	0.0557334	0.0367592	1.51618	0.129549	0.0481863	0.0358145	1.34544	0.178557	-0.0247327	0.975571	0.102089	-0.242265	0.808574	-0.0444731	0.956501	0.108419	-0.410198	0.68166
1205	4:78840951:AATAT	AATAT	A	rs10618413	4	78840951	MRPL1	7	6	1	0.99546	0.846877	0.153123	0.0223873	0.0193486	1.15705	0.247318	0.0199837	0.0189198	1.05623	0.290926	-0.0421268	0.958748	0.0540023	-0.780093	0.435336	-0.00510636	0.994907	0.0585709	-0.0871826	0.930526
1206	4:78840989:T_TTA	T	TTA	rs200026434	4	78840989	MRPL1	7	5	1	0.85953	0.838296	0.161704	0.023826	0.0204155	1.16705	0.243253	0.0163976	0.0199538	0.821777	0.411252	-0.0597476	0.942002	0.0572364	-1.04387	0.296544	-0.024836	0.97547	0.0617981	-0.401889	0.687766
1207	4:78841089	G	A	rs79939635	4	78841089	MRPL1	3	1	1	0.99753	0.964476	0.035524	0.0558015	0.0367478	1.5185	0.128963	0.0480792	0.0358033	1.34287	0.179388	-0.0246342	0.975667	0.102039	-0.241419	0.80923	-0.0441855	0.956776	0.108386	-0.407667	0.683518
1208	4:78841309	G	T	rs77354437	4	78841309	MRPL1	3	4	1	0.99457	0.96464	0.0353603	0.0561362	0.0368903	1.52171	0.128157	0.0482964	0.0359454	1.3436	0.179152	-0.0267661	0.973589	0.102309	-0.261621	0.793614	-0.0468516	0.954229	0.10868	-0.431095	0.666399
1209	4:78841872	G	T	rs7439347	4	78841872	MRPL1	3	4	1	1	0.846486	0.153514	0.0220401	0.0192832	1.14297	0.253116	0.0196056	0.0188548	1.03982	0.298486	-0.0419008	0.958965	0.053808	-0.77871	0.436151	-0.00463354	0.995377	0.0583673	-0.0793858	0.936726
1210	4:78841979	C	T	rs184370262	4	78841979	MRPL1	2	4	1	0.68036	0.98689	0.0131095	0.0350722	0.0723037	0.485067	0.627653	-0.0110089	0.0704022	-0.156371	0.875748	-0.2703	0.76315	0.194405	-1.3904	0.164407	-0.25605	0.774104	0.196378	-1.30386	0.19228
1211	4:78842105	G	T	rs4473672	4	78842105	MRPL1	3	4	1	0.9992	0.88206	0.11794	0.00840552	0.0214788	0.391341	0.695565	0.00791424	0.0210197	0.376516	0.706553	-0.0445044	0.956471	0.0598486	-0.743617	0.457108	0.00829976	1.00833	0.0649897	0.127709	0.898379
1212	4:78842166	G	A	rs4331798	4	78842166	MRPL1	3	1	1	0.9992	0.88206	0.11794	0.00840578	0.0214788	0.391353	0.695556	0.00791482	0.0210197	0.376543	0.706533	-0.0444894	0.956486	0.0598491	-0.743359	0.457265	0.00830323	1.00834	0.0649899	0.127762	0.898337
1213	4:78842281	G	A	rs4561950	4	78842281	MRPL1	3	1	1	1	0.846483	0.153517	0.0220384	0.0192832	1.14288	0.253152	0.0196052	0.0188548	1.0398	0.298495	-0.0418588	0.959005	0.0538095	-0.777907	0.436624	-0.00461799	0.995393	0.058368	-0.0791186	0.936938
1214	4:78842777	C	T	rs75939945	4	78842777	MRPL1	2	4	1	0.99513	0.964627	0.0353731	0.0559894	0.0368753	1.51835	0.129001	0.0481379	0.0359303	1.33976	0.180399	-0.0261125	0.974226	0.102284	-0.255295	0.798495	-0.0462954	0.95476	0.108658	-0.426065	0.670061
1215	4:78843130	C	T	rs112007912	4	78843130	MRPL1	2	4	1	0.99844	0.964498	0.0355021	0.0557394	0.0367452	1.51692	0.129362	0.0480001	0.0358004	1.34077	0.18007	-0.0245493	0.97575	0.102014	-0.240647	0.809829	-0.0445288	0.956448	0.108349	-0.410974	0.681091
1216	4:78843512	G	A	rs10049674	4	78843512	MRPL1	1	3	1	0.99659	0.548825	0.451175	0.01093	0.0142452	0.767276	0.44296	0.0130083	0.0139775	0.930663	0.352083	-0.0595411	0.942197	0.0403159	-1.47686	0.139712	-0.0415072	0.959342	0.0432317	-0.960111	0.336999
1217	4:78843625	G	C	rs10428319	4	78843625	MRPL1	3	2	1	0.9999	0.84649	0.15351	0.0220426	0.0192857	1.14295	0.253122	0.0196044	0.0188573	1.03962	0.298579	-0.0419128	0.958953	0.0538143	-0.778841	0.436074	-0.00475125	0.99526	0.0583738	-0.0813935	0.935129
1218	4:78843893	A	G	rs66825464	4	78843893	MRPL1	3	1	1	0.99567	0.702632	0.297368	-0.00122262	0.0153576	-0.0796101	0.936551	0.00263022	0.0150572	0.174683	0.861338	-0.0422042	0.958674	0.0432893	-0.974934	0.329593	-0.044774	0.956214	0.0461236	-0.970739	0.331678
1219	4:78843915	T	C	rs35648590	4	78843915	MRPL1	2	4	1	0.99571	0.702632	0.297368	-0.00122385	0.0153573	-0.0796917	0.936486	0.00262917	0.0150569	0.174616	0.86139	-0.0422167	0.958662	0.0432884	-0.975243	0.32944	-0.044783	0.956205	0.046123	-0.970947	0.331575
1220	4:78844735	C	G	rs144348470	4	78844735	MRPL1	2	3	1	0.65868	0.992419	0.00758124	0.0621365	0.103119	0.602568	0.546828	0.00280658	0.101662	0.0276069	0.977977	-0.243301	0.784035	0.264945	-0.91831	0.358457	0.0540272	1.05551	0.312076	0.173122	0.862556
1221	4:78845166	A	G	rs182345742	4	78845166	MRPL1	1	3	1	0.93952	0.994925	0.00507482	0.00166312	0.102159	0.0162797	0.987012	-0.0125283	0.100516	-0.12464	0.900815	0.0095746	1.00962	0.286959	0.0333657	0.973383	0.239193	1.27022	0.318958	0.749918	0.453304
1222	4:78845385:A_AGT	A	AGTGGTGT	rs111504868	4	78845385	MRPL1	5	7	1	0.95122	0.686975	0.313025	-0.00302461	0.0154676	-0.195545	0.844975	0.000898552	0.0151608	0.059268	0.952742	-0.0333445	0.967205	0.0437078	-0.762896	0.445525	-0.04235	0.958534	0.0466115	-0.908574	0.363575
1223	4:78845386:G_GTG	G	GTGGTGTA	rs202056177	4	78845386	MRPL1	5	7	1	0.94695	0.687329	0.312671	-0.004042	0.0154886	-0.260966	0.794132	-0.00019894	0.0151815	-0.0131041	0.989545	-0.037671	0.96303	0.0437568	-0.860918	0.389283	-0.0450331	0.955966	0.0466264	-0.965828	0.33413
1224	4:78845387:T_TG	T	TG	rs199805305	4	78845387	MRPL1	5	7	1	0.85787	0.652537	0.347463	-0.00554254	0.0158459	-0.349778	0.726522	-0.00197866	0.0155499	-0.127246	0.898752	-0.0339027	0.966666	0.0447244	-0.758035	0.44843	-0.0431906	0.957729	0.0477378	-0.904748	0.365599
1225	4:78845682	A	C	rs191733712	4	78845682	MRPL1	1	2	1	0.93941	0.994924	0.00507561	0.00168849	0.102164	0.0165273	0.986814	-0.012482	0.100521	-0.124173	0.901184	0.00927046	1.00931	0.28693	0.0323091	0.974226	0.238872	1.26982	0.318919	0.749006	0.453853
1226	4:78845715	T	A	rs184282918	4	78845715	MRPL1	4	1	1	0.65938	0.992394	0.00760585	-0.0451001	0.0948538	-0.47547	0.634477	-0.0411909	0.0916048	-0.449659	0.65298	0.272381	1.31309	0.291214	0.93533	0.349618	0.382223	1.46554	0.313592	1.21885	0.222899
1227	4:78846344	C	T	rs58054752	4	78846344	MRPL1	2	4	1	0.99924	0.882038	0.117962	0.00839358	0.0214767	0.390823	0.695948	0.00790828	0.0210176	0.37627	0.706736	-0.0442616	0.956704	0.0598512	-0.739527	0.459587	0.00833887	1.00837	0.0649866	0.128317	0.897898
1228	4:78846496	T	G	rs57896992	4	78846496	MRPL1	4	3	1	0.99658	0.84694	0.15306	0.0228701	0.0193393	1.18257	0.237046	0.0201807	0.0189058	1.06744	0.285838	-0.0396061	0.961168	0.0539843	-0.73366	0.463156	-0.00622313	0.993796	0.0584588	-0.106453	0.915223
1229	4:78846656	C	T	rs78272702	4	78846656	MRPL1	2	4	1	0.99535	0.964623	0.0353773	0.0559383	0.0368706	1.51715	0.129303	0.0480959	0.0359256	1.33876	0.180722	-0.0260491	0.974287	0.102273	-0.254703	0.798952	-0.0462396	0.954813	0.108646	-0.425598	0.670401
1230	4:78846980	C	T	rs28640158	4	78846980	MRPL1	2	4	1	0.88702	0.81206	0.18794	-0.043235	0.0193283	-2.23687	0.0253459	-0.0460731	0.0189465	-2.43175	0.0150689	0.106726	1.11263	0.0556649	1.9173	0.0551997	0.0505475	1.05185	0.0585354	0.863537	0.387842
1231	4:78846985	T	G	rs145719351	4	78846985	MRPL1	4	3	1	0.76986	0.99254	0.00746026	0.0977186	0.0910911	1.07276	0.283441	0.0683264	0.0882791	0.773981	0.438987	-0.32334	0.723728	0.230556	-1.40243	0.160786	-0.30251	0.738961	0.235671	-1.28361	0.199278
1232	4:78847730	A	T	rs6821826	4	78847730	MRPL1	1	4	1	0.9998	0.846473	0.153527	0.0220303	0.0192857	1.14231	0.253389	0.0195986	0.0188573	1.03931	0.298722	-0.0416684	0.959188	0.0538211	-0.774202	0.438811	-0.00467044	0.99534	0.0583769	-0.0800049	0.936233
1233	4:78847918	G	A	rs144244309	4	78847918	MRPL1	3	1	1	0.99542	0.964621	0.0353789	0.0559386	0.0368688	1.51723	0.129281	0.048097	0.0359237	1.33887	0.180689	-0.0260325	0.974303	0.102268	-0.254551	0.79907	-0.0462301	0.954822	0.108641	-0.425529	0.670451
1234	4:78848005	C	T	rs57221952	4	78848005	MRPL1	2	4	1	0.99923	0.882032	0.117968	0.00839067	0.0214765	0.390691	0.696045	0.0079066	0.0210174	0.376194	0.706793	-0.0441317	0.956828	0.0598539	-0.737325	0.460925	0.00837101	1.00841	0.0649876	0.128809	0.897508
1235	4:78848185	C	T	rs11732039	4	78848185	MRPL1	2	4	1	0.99924	0.882029	0.117971	0.00839242	0.0214764	0.390773	0.695984	0.00790935	0.0210173	0.376325	0.706695	-0.0440994	0.956859	0.0598544	-0.736778	0.461257	0.00837265	1.00841	0.0649877	0.128834	0.897489
1236	4:78848225	T	C	rs116519531	4	78848225	MRPL1	4	2	1	0.87595	0.954154	0.0458461	-0.113623	0.0358185	-3.17218	0.00152368	-0.105622	0.0352113	-2.99967	0.00271903	0.0551226	1.05667	0.104581	0.52708	0.598138	0.00617095	1.00619	0.108264	0.0569991	0.954546
1237	4:78848922	A	T	rs924685	4	78848922	MRPL1	4	1	1	0.99988	0.548689	0.451311	0.0106804	0.0142236	0.750895	0.452757	0.0127146	0.0139563	0.91103	0.362333	-0.0591626	0.942554	0.0402407	-1.47022	0.141503	-0.0416558	0.9592	0.0431819	-0.964661	0.334715
1238	4:78849052	C	T	rs78416374	4	78849052	MRPL1	2	4	1	0.7216	0.982342	0.0176578	0.0271976	0.0634065	0.428941	0.667988	-0.0177213	0.0622071	-0.284876	0.775754	0.0159327	1.01606	0.18276	0.0871785	0.93053	0.2367	1.26706	0.211062	1.12147	0.262088
1239	4:78849088	G	A	rs924684	4	78849088	MRPL1	1	3	1	0.99998	0.548688	0.451312	0.0106736	0.014223	0.750447	0.453027	0.0127084	0.0139558	0.910619	0.36255	-0.0591594	0.942556	0.0402387	-1.47021	0.141504	-0.0416607	0.959195	0.0431807	-0.964799	0.334646
1240	4:78850220	C	T	rs11734428	4	78850220	MRPL1	2	4	1	0.99848	0.882168	0.117832	0.00793583	0.0214994	0.36912	0.712057	0.00723546	0.021041	0.343875	0.730958	-0.0449969	0.956	0.0598895	-0.751332	0.452453	0.00749721	1.00753	0.0650422	0.115267	0.908234
1241	4:78850227	C	G	rs6811736	4	78850227	MRPL1	3	2	1	0.99925	0.702532	0.297468	-0.00145691	0.015333	-0.095018	0.924305	0.00233764	0.015033	0.1555	0.876435	-0.0420047	0.958865	0.0432183	-0.97192	0.331091	-0.0447929	0.956196	0.0460648	-0.972388	0.330857
1242	4:78850431:TA_T	TA	T	rs11342578	4	78850431	MRPL1	7	6	1	0.99905	0.846611	0.153389	0.0216124	0.0193027	1.11966	0.262922	0.0189972	0.0188747	1.00649	0.314241	-0.0422766	0.958605	0.0538492	-0.785093	0.432399	-0.00535274	0.994662	0.0584184	-0.0916278	0.926994
1243	4:78850436:AC_A	AC	A	rs200090099	4	78850436	MRPL1	7	6	1	0.56908	0.953956	0.0460438	0.0637472	0.0440613	1.44679	0.14803	0.0524929	0.0434511	1.20809	0.227081	-0.0896357	0.914264	0.124873	-0.717815	0.472871	-0.0674473	0.934777	0.135417	-0.498072	0.618433
1244	4:78850457	G	C	rs6815466	4	78850457	MRPL1	3	2	1	0.99906	0.96447	0.0355302	0.0555802	0.0367222	1.51353	0.130218	0.0478563	0.0357772	1.33762	0.181095	-0.0236571	0.976621	0.101994	-0.231947	0.816579	-0.0433198	0.957605	0.108343	-0.399839	0.689275
1245	4:78850625	G	A	rs7659122	4	78850625	MRPL1	3	1	1	0.99842	0.846685	0.153315	0.0215555	0.0193126	1.11614	0.264426	0.0189396	0.0188844	1.00292	0.315958	-0.0423453	0.958539	0.0538743	-0.786003	0.431866	-0.00539939	0.994615	0.0584454	-0.0923836	0.926393
1246	4:78851475	A	C	rs73827459	4	78851475	MRPL1	1	2	1	0.99825	0.882174	0.117826	0.00767483	0.0215039	0.356904	0.721181	0.00694406	0.0210456	0.329953	0.741453	-0.0448761	0.956116	0.0599003	-0.74918	0.453749	0.00759506	1.00762	0.0650541	0.11675	0.907058
1247	4:78851940	T	G	rs6854895	4	78851940	MRPL1	3	4	1	0.99986	0.702236	0.297764	-0.00151273	0.0153276	-0.0986935	0.921386	0.00228548	0.0150275	0.152087	0.879126	-0.0420749	0.958798	0.0431976	-0.97401	0.330051	-0.045007	0.955991	0.0460491	-0.977372	0.328385
1248	4:78852191	C	T	rs73827460	4	78852191	MRPL1	2	4	1	0.9982	0.882175	0.117825	0.00761168	0.0215049	0.35395	0.723394	0.00687343	0.0210467	0.326579	0.744003	-0.0448518	0.956139	0.0599026	-0.748745	0.454011	0.00761631	1.00765	0.0650568	0.117072	0.906803
1249	4:78852591	C	T	rs78843269	4	78852591	MRPL1	2	4	1	0.99882	0.846619	0.153381	0.0213917	0.0193068	1.10799	0.267928	0.0187472	0.0188789	0.993026	0.320756	-0.0421638	0.958713	0.0538584	-0.782864	0.433707	-0.00526834	0.994746	0.0584286	-0.0901672	0.928154
1250	4:78852666	T	C	rs7656101	4	78852666	MRPL1	4	2	1	0.99922	0.96447	0.0355298	0.055556	0.0367205	1.51294	0.130368	0.047825	0.0357756	1.33681	0.18136	-0.0236475	0.97663	0.101989	-0.231863	0.816645	-0.0433241	0.957601	0.108338	-0.399898	0.689231
1251	4:78852682	C	T	rs6533344	4	78852682	MRPL1	4	2	1	0.99915	0.702549	0.297451	-0.00144907	0.0153336	-0.094503	0.924714	0.00233975	0.0150335	0.155636	0.876328	-0.0421118	0.958763	0.043218	-0.974403	0.329856	-0.0449853	0.956012	0.0460606	-0.976654	0.32874
1252	4:78852713	T	C	rs6533345	4	78852713	MRPL1	2	4	1	0.99986	0.702237	0.297763	-0.00151278	0.0153275	-0.0986975	0.921383	0.00228464	0.0150274	0.152032	0.879169	-0.0421036	0.95877	0.043197	-0.974689	0.329715	-0.0450585	0.955942	0.0460475	-0.978521	0.327817
1253	4:78852774	T	A	rs7656319	4	78852774	MRPL1	4	1	1	0.99858	0.846634	0.153366	0.0209607	0.0193129	1.08532	0.277841	0.018261	0.0188851	0.966953	0.333625	-0.0419368	0.95893	0.0538725	-0.778447	0.436306	-0.00510537	0.994908	0.0584442	-0.0873545	0.93039
1254	4:78853059	A	G	rs12108312	4	78853059	MRPL1	1	3	1	0.99858	0.846635	0.153365	0.0209476	0.019313	1.08464	0.278143	0.0182458	0.0188852	0.966141	0.334031	-0.0419317	0.958935	0.0538728	-0.778346	0.436365	-0.00510222	0.994911	0.0584445	-0.0873002	0.930433
1255	4:78853603	A	C	rs138812965	4	78853603	MRPL1	1	2	1	0.67821	0.970328	0.0296724	-0.0462331	0.0504676	-0.916095	0.359669	-0.0342661	0.049018	-0.699051	0.48456	-5.85855e-05	0.999941	0.140353	-0.000417415	0.999667	0.0464726	1.04757	0.152434	0.30487	0.760465
1256	4:78853847	C	T	rs112015199	4	78853847	MRPL1	2	4	1	0.88382	0.95668	0.0433205	-0.118066	0.036567	-3.22876	0.00125266	-0.10937	0.0359539	-3.04196	0.00236538	0.0363767	1.03705	0.1061	0.342852	0.731709	-0.00928848	0.990755	0.109854	-0.0845531	0.932617
1257	4:78854258	G	A	rs78599536	4	78854258	MRPL1	3	1	1	0.99956	0.964493	0.0355074	0.0555662	0.0367292	1.51286	0.130389	0.0478183	0.0357841	1.3363	0.181525	-0.0242972	0.975996	0.101978	-0.23826	0.81168	-0.0443931	0.956578	0.108304	-0.409895	0.681883
1258	4:78854942	C	T	rs7687500	4	78854942	MRPL1	2	4	1	0.99985	0.964472	0.0355284	0.0554617	0.0367148	1.51061	0.130962	0.0477085	0.0357698	1.33377	0.182355	-0.0235983	0.976678	0.101974	-0.231415	0.816993	-0.0433435	0.957582	0.108318	-0.400151	0.689045
1259	4:78855764	G	A	rs6814088	4	78855764	MRPL1	1	3	1	0.9993	0.548893	0.451107	0.00989006	0.0142294	0.695045	0.487065	0.0117401	0.0139608	0.840933	0.400435	-0.0595041	0.942232	0.0402522	-1.47828	0.139333	-0.042302	0.95858	0.0431751	-0.979778	0.327196
1260	4:78857261	G	A	rs1010728	4	78857261	MRPL1	3	1	1	0.98003	0.850881	0.149119	0.0165271	0.0197145	0.838325	0.401895	0.0135603	0.0192704	0.703684	0.481669	-0.0367683	0.963899	0.0552355	-0.665664	0.505626	0.00126876	1.00127	0.0597808	0.0212235	0.983067
1261	4:78858147	C	T	rs185251420	4	78858147	MRPL1	2	4	1	0.9367	0.994917	0.00508291	0.00264098	0.10225	0.0258287	0.979395	-0.0115747	0.10061	-0.115046	0.908415	0.00830354	1.00834	0.287021	0.0289301	0.97692	0.238146	1.26889	0.319038	0.746451	0.455395
1262	4:78858310	G	A	rs1039467	4	78858310	MRPL1	3	1	1	0.9981	0.882213	0.117787	0.00647282	0.0215186	0.300801	0.763581	0.00559245	0.021061	0.265536	0.79061	-0.0444238	0.956548	0.0599345	-0.741207	0.458568	0.00780156	1.00783	0.0650922	0.119854	0.904599
1263	4:78858515	A	G	rs4577601	4	78858515	MRPL1	3	1	1	0.99996	0.702259	0.297741	-0.00149928	0.0153269	-0.0978202	0.92208	0.00228943	0.0150267	0.152357	0.878913	-0.042401	0.958485	0.0431933	-0.981656	0.326269	-0.0454966	0.955523	0.0460328	-0.988351	0.322981
1264	4:78859118	A	G	rs1847216	4	78859118	MRPL1	1	3	1	0.99813	0.882216	0.117784	0.00635252	0.0215194	0.295199	0.767856	0.00545575	0.0210618	0.259035	0.795621	-0.0444974	0.956478	0.0599344	-0.742436	0.457823	0.00767679	1.00771	0.0650917	0.117938	0.906117
1265	4:78859146	A	G	rs75603904	4	78859146	MRPL1	1	3	1	0.99623	0.964611	0.0353886	0.0558187	0.0368546	1.51457	0.129956	0.047957	0.0359094	1.3355	0.181787	-0.0257276	0.974601	0.102242	-0.251635	0.801323	-0.0459437	0.955096	0.108611	-0.42301	0.672288
1266	4:78859285	G	A	rs116004541	4	78859285	MRPL1	3	1	1	0.99622	0.964611	0.0353887	0.0558191	0.0368547	1.51457	0.129955	0.047957	0.0359095	1.33549	0.181789	-0.025717	0.974611	0.102243	-0.251528	0.801406	-0.0459232	0.955115	0.108613	-0.422815	0.672431
1267	4:78859406	G	A	rs3860617	4	78859406	MRPL1	3	1	1	0.88504	0.884301	0.115699	0.00377413	0.0229361	0.16455	0.869306	0.0068007	0.022481	0.302509	0.762279	-0.0377747	0.96293	0.0641748	-0.588622	0.556115	0.00662555	1.00665	0.0694095	0.095456	0.923953
1268	4:78859563	C	T	rs2174080	4	78859563	MRPL1	2	4	1	0.99765	0.846565	0.153435	0.0196938	0.0193128	1.01973	0.307916	0.0167745	0.0188845	0.888266	0.37445	-0.041102	0.959731	0.0539032	-0.762515	0.445753	-0.00395459	0.996053	0.0584437	-0.0676649	0.946052
1269	4:78859616	A	G	rs75450218	4	78859616	MRPL1	1	3	1	0.99295	0.964739	0.0352607	0.056074	0.0369686	1.5168	0.129391	0.0481244	0.0360236	1.33591	0.181652	-0.0270133	0.973348	0.102473	-0.263615	0.792077	-0.0473517	0.953752	0.108883	-0.434887	0.663645
1270	4:78860631	C	T	rs116464612	4	78860631	MRPL1	2	4	1	0.99618	0.964609	0.0353907	0.055803	0.0368541	1.51416	0.13006	0.0479385	0.035909	1.335	0.181951	-0.0256239	0.974702	0.102247	-0.250607	0.802118	-0.0457691	0.955263	0.10862	-0.421367	0.673487
1271	4:78861174	A	G	rs6533355	4	78861174	MRPL1	1	3	1	0.99788	0.454665	0.454665	-0.00761775	0.0142389	-0.534995	0.592681	-0.00998321	0.0139741	-0.71441	0.475015	0.0610612	1.06296	0.0402779	1.516	0.12952	0.0390153	1.03979	0.0432926	0.901199	0.367482
1272	4:78861241	C	T	rs6850795	4	78861241	MRPL1	2	4	1	0.99842	0.964459	0.0355409	0.055086	0.0367329	1.49964	0.133783	0.0473014	0.0357883	1.3217	0.186342	-0.0208528	0.979363	0.102123	-0.204193	0.838203	-0.038983	0.961767	0.108529	-0.359194	0.71945
1273	4:78861543	T	C	rs184499434	4	78861543	MRPL1	4	2	1	0.60158	0.991678	0.00832152	0.0381538	0.0941162	0.405391	0.685211	-0.0170919	0.091756	-0.186275	0.852238	-0.208117	0.812112	0.255772	-0.81368	0.415828	-0.243058	0.784226	0.252438	-0.962842	0.335627
1274	4:78861826	G	A	rs2134459	4	78861826	MRPL1	3	1	1	0.99835	0.882222	0.117778	0.00579757	0.021521	0.269392	0.787641	0.00481149	0.0210633	0.228429	0.819324	-0.0450708	0.95593	0.0599226	-0.752151	0.45196	0.00682266	1.00685	0.0650771	0.10484	0.916503
1275	4:78862185	T	C	rs2174078	4	78862185	MRPL1	4	2	1	0.9982	0.846581	0.153419	0.0199062	0.0193202	1.03033	0.302912	0.017066	0.0188925	0.903322	0.366408	-0.0420649	0.958808	0.053877	-0.780758	0.434945	-0.00540444	0.99461	0.0584487	-0.0924647	0.926329
1276	4:78863318	C	G	rs76231835	4	78863318	MRPL1	2	3	1	0.994	0.96425	0.0357497	0.0548245	0.0366997	1.49387	0.135283	0.0470665	0.0357548	1.31637	0.188124	-0.0186389	0.981534	0.102127	-0.182507	0.855185	-0.0354351	0.965185	0.108541	-0.326469	0.74407
1277	4:78863321	C	T	rs71609379	4	78863321	MRPL1	2	4	1	0.54453	0.97161	0.0283905	0.0146339	0.0579144	0.252681	0.800526	0.0187676	0.0564408	0.332518	0.739515	0.137738	1.14768	0.171057	0.80522	0.420693	0.15172	1.16383	0.180163	0.842122	0.39972
1278	4:78863925	G	A	rs6820725	4	78863925	MRPL1	3	1	1	0.99845	0.45522	0.45522	-0.00714079	0.0142327	-0.501718	0.615891	-0.00940791	0.0139673	-0.673567	0.500624	0.0596909	1.06151	0.0402857	1.48169	0.138423	0.0369269	1.03762	0.0432949	0.852917	0.393705
1279	4:78864638	T	C	rs182842312	4	78864638	MRPL1	4	2	1	0.57205	0.994291	0.00570881	-0.0800587	0.13999	-0.571891	0.567426	-0.103921	0.13639	-0.76194	0.44614	-0.0827504	0.920581	0.371082	-0.222997	0.823538	-0.0593431	0.942383	0.375497	-0.158039	0.874426
1280	4:78864877	T	G	rs6810599	4	78864877	MRPL1	4	3	1	0.99923	0.964425	0.0355746	0.0548559	0.036701	1.49467	0.135074	0.0471022	0.0357564	1.31731	0.187809	-0.0194776	0.980711	0.102084	-0.1908	0.848683	-0.0370775	0.963601	0.108487	-0.341771	0.732524
1281	4:78865278	T	C	rs115975278	4	78865278	MRPL1	4	2	1	0.51275	0.989216	0.010784	0.0678199	0.09586	0.707489	0.479301	0.053513	0.0944007	0.566871	0.570833	0.531953	1.70225	0.332995	1.59748	0.110159	0.62228	1.86317	0.345451	1.80136	0.0716464
1282	4:78866007	G	A	rs10019920	4	78866007	MRPL1	3	1	1	1	0.455237	0.455237	-0.0069175	0.01422	-0.486462	0.626665	-0.00917294	0.0139543	-0.657357	0.510988	0.0597576	1.06158	0.0402645	1.48413	0.137775	0.0372349	1.03794	0.0432719	0.860487	0.389521
1283	4:78866209:TGAAT	TGAATAA	T	rs142062792	4	78866209	MRPL1	7	6	1	0.82175	0.992161	0.00783893	-0.101378	0.0887377	-1.14244	0.253334	-0.0920078	0.0881176	-1.04415	0.296479	-0.389729	0.67724	0.22442	-1.7366	0.0824573	-0.363958	0.69492	0.244569	-1.48816	0.136709
1284	4:78866323:TTAC_	TTAC	T	rs201283475	4	78866323	MRPL1	7	6	1	0.75637	0.938755	0.0612445	0.0627513	0.0328478	1.91036	0.056153	0.0622654	0.0319798	1.94702	0.0516007	-0.0101319	0.989919	0.0914399	-0.110804	0.911772	0.00952959	1.00958	0.09842	0.0968258	0.922865
1285	4:78866363	G	A	rs80273456	4	78866363	MRPL1	3	1	1	0.68391	0.905151	0.094849	0.0330608	0.0289921	1.14034	0.25421	0.0230469	0.028521	0.808068	0.419099	-0.0501864	0.951052	0.0823206	-0.609646	0.542096	-0.0684961	0.933797	0.0882354	-0.776289	0.437579
1286	4:78866803	A	G	rs905376	4	78866803	MRPL1	1	3	1	0.99856	0.699838	0.300162	-0.00297095	0.0153081	-0.194077	0.846125	0.00108163	0.015006	0.0720796	0.942542	-0.0410194	0.95981	0.0431394	-0.950857	0.341677	-0.0411037	0.95973	0.0460148	-0.89327	0.371713
1287	4:78866870	G	A	rs6853446	4	78866870	MRPL1	3	1	1	0.99924	0.964419	0.035581	0.0547703	0.0366977	1.49247	0.135649	0.0470173	0.0357531	1.31505	0.188566	-0.0190638	0.981117	0.10208	-0.186752	0.851855	-0.0364074	0.964247	0.108482	-0.335607	0.737167
1288	4:78866942	G	T	rs142389292	4	78866942	MRPL1	3	4	1	0.73685	0.977076	0.022924	-0.0931377	0.0536981	-1.73447	0.082907	-0.0901352	0.0526477	-1.71204	0.0869644	-0.0170833	0.983062	0.148912	-0.114721	0.908667	0.0457214	1.04678	0.159619	0.286441	0.77454
1289	4:78867159	A	G	rs6533358	4	78867159	MRPL1	3	1	1	0.99688	0.882468	0.117532	0.00529153	0.0215575	0.245462	0.806111	0.00423953	0.0210985	0.20094	0.840756	-0.0462746	0.95478	0.0599907	-0.771363	0.440492	0.00554609	1.00556	0.065154	0.0851227	0.932164
1290	4:78867446	C	T	rs112738594	4	78867446	MRPL1	2	4	1	0.9992	0.964416	0.0355837	0.0547456	0.0366967	1.49184	0.135815	0.0469929	0.0357521	1.31441	0.188782	-0.0189608	0.981218	0.102078	-0.185749	0.852642	-0.0362344	0.964414	0.108478	-0.334024	0.738361
1291	4:78868343	A	G	rs17450279	4	78868343	MRPL1	1	3	1	0.81968	0.834745	0.165255	-0.0264019	0.0207938	-1.2697	0.20426	-0.00600335	0.0203316	-0.295272	0.767801	0.0186522	1.01883	0.0586715	0.317909	0.750554	0.045898	1.04697	0.0627719	0.731187	0.464665
1292	4:78868473	T	C	rs17450307	4	78868473	MRPL1	4	2	1	0.97569	0.965069	0.0349312	0.0539715	0.0374565	1.44091	0.149683	0.0455498	0.036511	1.24756	0.212262	-0.0160497	0.984078	0.104229	-0.153985	0.877621	-0.0347404	0.965856	0.110914	-0.31322	0.754114
1293	4:78869038	T	A	rs6850590	4	78869038	MRPL1	1	4	1	0.99867	0.882243	0.117757	0.00517751	0.0215242	0.240543	0.80992	0.00409593	0.0210666	0.194427	0.845851	-0.0465787	0.954489	0.0598894	-0.777746	0.436719	0.00476122	1.00477	0.0650421	0.073202	0.941645
1294	4:78869178	T	A	rs6533359	4	78869178	MRPL1	1	4	1	0.99859	0.882234	0.117766	0.00513964	0.0215233	0.238794	0.811277	0.00404919	0.0210657	0.192217	0.847582	-0.0465634	0.954504	0.0598886	-0.777501	0.436863	0.0047964	1.00481	0.0650401	0.0737452	0.941213
1295	4:78870940	T	A	rs4859513	4	78870940	MRPL1	4	1	1	0.99953	0.455237	0.455237	-0.00691927	0.0142238	-0.486459	0.626667	-0.00918057	0.0139581	-0.657724	0.510752	0.0598637	1.06169	0.0402724	1.48647	0.137155	0.0374657	1.03818	0.0432828	0.865601	0.386709
1296	4:78871169	G	T	rs78003393	4	78871169	MRPL1	3	4	1	0.99908	0.964402	0.0355982	0.0546254	0.0366914	1.48878	0.136619	0.0468759	0.0357469	1.31133	0.189821	-0.0185736	0.981598	0.102057	-0.181992	0.855589	-0.0354978	0.965125	0.108452	-0.327314	0.74343
1297	4:78873605	A	G	rs35979107	4	78873605	MRPL1	1	3	1	0.99969	0.698579	0.301421	-0.0037133	0.0152742	-0.24311	0.807932	0.000762734	0.0149716	0.0509453	0.959372	-0.0424132	0.958474	0.0430032	-0.98628	0.323996	-0.0399319	0.960855	0.0459704	-0.868643	0.385043
1298	4:78873629	G	A	rs17002849	4	78873629	MRPL1	3	1	1	0.99976	0.698591	0.301409	-0.00370699	0.0152738	-0.242703	0.808247	0.000768096	0.0149712	0.051305	0.959085	-0.0424287	0.958459	0.0430016	-0.986678	0.3238	-0.0399615	0.960826	0.0459685	-0.869324	0.38467
1299	4:78873823	A	T	rs1801521	4	78873823	MRPL1	1	4	1	0.99902	0.964392	0.0356081	0.0545277	0.0366872	1.48629	0.137277	0.0467811	0.0357427	1.30883	0.190666	-0.0182705	0.981895	0.102039	-0.179054	0.857896	-0.0349416	0.965662	0.108427	-0.322258	0.747257
1300	4:84377497	A	G	rs2279658	4	84377497	MRPS18C	1	3	1	0.99998	0.600845	0.399155	-0.00876977	0.0141505	-0.619748	0.535457	-0.0068207	0.0138624	-0.49203	0.622724	-0.0366546	0.964009	0.0397289	-0.922618	0.356206	-0.025279	0.975038	0.0422548	-0.598251	0.549673
1301	4:84379990	G	A	rs111297501	4	84379990	MRPS18C	3	1	1	0.49866	0.964498	0.0355021	-0.0304364	0.0538528	-0.565178	0.571983	-0.0302515	0.0531869	-0.568777	0.569539	-0.0426198	0.958276	0.152206	-0.280014	0.779467	-0.0508042	0.950465	0.16237	-0.312891	0.754363
1302	4:84380378:G_GA	G	GA	rs11449455	4	84380378	MRPS18C	5	7	1	0.98835	0.491064	0.491064	0.0090869	0.0140078	0.648704	0.516564	0.00298552	0.0137283	0.217471	0.827852	0.0547043	1.05623	0.0395867	1.38188	0.167007	0.0351088	1.03573	0.0421723	0.832508	0.405122
1303	4:84380955	G	T	rs12505955	4	84380955	MRPS18C	3	4	1	1	0.600668	0.399332	-0.0073737	0.0141481	-0.52118	0.602269	-0.00527241	0.0138603	-0.380397	0.703671	-0.0396647	0.961112	0.0397192	-0.998628	0.317975	-0.0285972	0.971808	0.0422433	-0.676965	0.498428
1304	4:84381035:CA_C	CA	C	rs34365268	4	84381035	MRPS18C	7	6	1	1	0.600668	0.399332	-0.0073737	0.0141481	-0.52118	0.602269	-0.00527241	0.0138603	-0.380397	0.703671	-0.0396647	0.961112	0.0397192	-0.998628	0.317975	-0.0285972	0.971808	0.0422433	-0.676965	0.498428
1305	4:84381497	T	G	rs13142756	4	84381497	MRPS18C	3	4	1	0.99932	0.48579	0.48579	0.0096936	0.0139491	0.694925	0.48714	0.00341631	0.0136719	0.249878	0.802694	0.0535288	1.05499	0.0394417	1.35716	0.174729	0.0333428	1.0339	0.0420359	0.793198	0.427663
1306	4:84382550	A	G	rs77519137	4	84382550	MRPS18C	1	3	1	0.99957	0.914897	0.0851034	-0.00445195	0.0251815	-0.176795	0.859678	0.00911028	0.0247786	0.367668	0.71314	-0.0470391	0.95405	0.0702462	-0.669633	0.503092	-0.0239847	0.976301	0.0746001	-0.32151	0.747824
1307	4:84382552	A	T	rs1126971	4	84382552	MRPS18C	1	4	1	1	0.600668	0.399332	-0.0073737	0.0141481	-0.52118	0.602269	-0.00527241	0.0138603	-0.380397	0.703671	-0.0396647	0.961112	0.0397192	-0.998628	0.317975	-0.0285972	0.971808	0.0422433	-0.676965	0.498428
1308	4:84382763	C	T	rs11099601	4	84382763	MRPS18C	4	2	1	1	0.486197	0.486197	0.00925377	0.0139362	0.664009	0.50672	0.00293139	0.0136586	0.214618	0.830076	0.0561893	1.0578	0.039421	1.42536	0.154052	0.0362318	1.0369	0.0420076	0.862507	0.388409
1309	5:1799001	T	G	rs114776273	5	1799001	MRPL36	4	3	1	0.70739	0.976131	0.0238694	-0.00601119	0.0571877	-0.105113	0.916291	-0.0492138	0.0562773	-0.874489	0.381903	0.245002	1.27762	0.176914	1.38487	0.166093	0.420191	1.52225	0.197622	2.12624	0.0334835
1310	5:1799172	A	T	rs6890404	5	1799172	MRPL36	1	4	1	0.99804	0.812237	0.187763	0.018411	0.0180345	1.02088	0.307369	0.0208435	0.0176414	1.18151	0.237467	-0.0167611	0.983379	0.0505106	-0.331834	0.740015	-0.03601	0.964631	0.0539326	-0.667686	0.504334
1311	5:1799215	G	C	rs6868515	5	1799215	MRPL36	3	2	1	0.99737	0.7586	0.2414	0.0250438	0.0161334	1.55229	0.120666	0.0275564	0.0157804	1.74624	0.0808437	-0.0254977	0.974825	0.0452877	-0.563016	0.573424	-0.0365231	0.964136	0.0483381	-0.755577	0.449903
1312	5:1799321	T	C	rs2291944	5	1799321	MRPL36	2	4	1	0.9976	0.910326	0.0896736	-0.00766087	0.024644	-0.310861	0.755921	-0.0031946	0.0241666	-0.13219	0.89484	-0.0666643	0.935509	0.0682214	-0.977175	0.328482	-0.106254	0.899197	0.0718009	-1.47984	0.138917
1313	5:1799356	G	A	rs10070488	5	1799356	MRPL36	3	1	1	0.99771	0.969835	0.0301653	0.0206984	0.0402932	0.513695	0.607492	0.0202774	0.0392841	0.516173	0.605761	0.132296	1.14145	0.122955	1.07597	0.281939	0.164458	1.17875	0.129951	1.26554	0.205677
1314	5:1799455	C	T	rs143972165	5	1799455	MRPL36	2	4	1	0.52714	0.989901	0.0100992	0.0383262	0.094868	0.403995	0.686237	0.0707868	0.0920899	0.768671	0.442133	-0.356723	0.699966	0.236058	-1.51117	0.130746	-0.540645	0.582373	0.246194	-2.19601	0.0280915
1315	5:1799736:A_AT	A	AT	rs199808049	5	1799736	MRPL36	7	5	1	0.97478	0.367641	0.367641	-0.0189687	0.0146429	-1.29541	0.195247	-0.0232772	0.0143326	-1.62408	0.104436	0.0225876	1.02284	0.0411254	0.549238	0.582842	0.0426363	1.04356	0.0436191	0.977469	0.328337
1316	5:1799737	C	T	rs2270826	5	1799737	MRPL36	2	4	1	0.97205	0.371628	0.371628	-0.0166134	0.0146268	-1.13582	0.256096	-0.0213804	0.0143295	-1.49205	0.135762	0.0285585	1.02897	0.0410456	0.695774	0.48657	0.0469221	1.04804	0.0436035	1.07611	0.281879
1317	5:1799758	A	C	rs6895439	5	1799758	MRPL36	1	2	1	0.97571	0.968732	0.0312681	0.0169766	0.0399784	0.424645	0.671117	0.0161174	0.0389664	0.413623	0.679172	0.156463	1.16937	0.123392	1.26802	0.204791	0.188822	1.20783	0.130508	1.44682	0.147946
1318	5:1799865	A	G	rs13187162	5	1799865	MRPL36	3	1	1	0.96105	0.871354	0.128646	-0.00432872	0.0214257	-0.202034	0.8399	-3.89331e-05	0.0209745	-0.00185621	0.998519	-0.00877141	0.991267	0.0607639	-0.144352	0.885222	-0.0284622	0.971939	0.0639199	-0.44528	0.656118
1319	5:1799898:T_TCC	T	TCCCTTACCCGGCCACACG	rs146289517	5	1799898	MRPL36	7	5	1	0.92584	0.340266	0.340266	-0.020298	0.0154147	-1.3168	0.187978	-0.0248744	0.0150811	-1.64938	0.0991464	0.0444813	1.04549	0.0432912	1.02749	0.304189	0.0564958	1.05812	0.045846	1.23229	0.217839
1320	5:1799927:G_GC	G	GC	rs201177987	5	1799927	MRPL36	7	5	1	0.63155	0.934537	0.0654625	0.0379371	0.0355893	1.06597	0.286498	0.0431516	0.0345387	1.24937	0.211601	-0.139836	0.869501	0.0975173	-1.43396	0.151583	-0.153078	0.858063	0.102027	-1.50037	0.13352
1321	5:44809162	G	C	rs3747479	5	44809162	MRPS30	3	2	1	0.99997	0.621957	0.378043	0.00987916	0.0145692	0.678086	0.497754	0.00943032	0.0143012	0.65941	0.50967	0.0014711	1.00147	0.0413057	0.035615	0.971589	0.000169325	1.00017	0.0444964	0.00380537	0.996964
1322	5:44809369	C	T	rs35601455	5	44809369	MRPS30	2	4	1	0.52536	0.991903	0.00809733	0.0231875	0.11127	0.208388	0.834936	0.0148922	0.107477	0.138562	0.889803	-0.098058	0.906596	0.29607	-0.331199	0.740495	-0.32961	0.719204	0.313268	-1.05217	0.292723
1323	5:44809945	G	C	rs1866406	5	44809945	MRPS30	3	2	1	1	0.621952	0.378048	0.00987634	0.0145691	0.677896	0.497874	0.00941998	0.0143011	0.658691	0.510131	0.0015011	1.0015	0.0413057	0.0363412	0.97101	0.000195928	1.0002	0.0444963	0.00440324	0.996487
1324	5:44810239:TG_T	TG	T	rs35588676	5	44810239	MRPS30	7	6	1	0.94144	0.58343	0.41657	-0.00196322	0.0148317	-0.132366	0.894701	-0.00188137	0.0145646	-0.129174	0.897226	0.0208495	1.02107	0.0419289	0.497258	0.619007	0.00739766	1.00743	0.0451693	0.163776	0.869907
1325	5:44810740	T	C	rs13174122	5	44810740	MRPS30	4	2	1	0.99916	0.621787	0.378213	0.00971257	0.0145657	0.666809	0.50493	0.00947328	0.0142988	0.662524	0.507673	0.00128325	1.00128	0.0412954	0.0310748	0.97521	-0.000756754	0.999244	0.0444691	-0.0170175	0.986423
1326	5:44811508	A	G	rs35850760	5	44811508	MRPS30	1	3	1	0.99959	0.972568	0.0274317	-0.106327	0.0420572	-2.52814	0.0115024	-0.100152	0.0412394	-2.42855	0.015202	0.142656	1.15333	0.124411	1.14665	0.251526	0.0957481	1.10048	0.132539	0.722413	0.470041
1327	5:44812566	C	T	rs11746506	5	44812566	MRPS30	2	4	1	1	0.621945	0.378055	0.00987172	0.014569	0.677586	0.498071	0.00940315	0.0143009	0.657523	0.510882	0.00154857	1.00155	0.0413056	0.0374905	0.970094	0.000237598	1.00024	0.0444961	0.00533976	0.99574
1328	5:44814004	G	A	rs12188871	5	44814004	MRPS30	3	1	1	1	0.621857	0.378143	0.00988693	0.0145634	0.678889	0.497245	0.00943943	0.0142952	0.660323	0.509084	0.000103719	1.0001	0.04129	0.00251196	0.997996	-0.00153944	0.998462	0.0444803	-0.0346096	0.972391
1329	5:44814597	A	C	rs11741772	5	44814597	MRPS30	1	2	1	1	0.621857	0.378143	0.00988701	0.0145634	0.678894	0.497242	0.00943952	0.0142952	0.660328	0.50908	0.00010336	1.0001	0.04129	0.00250327	0.998003	-0.00153944	0.998462	0.0444803	-0.0346096	0.972391
1330	5:68513572	C	G	rs2242351	5	68513572	MRPS36	2	3	1	0.9989	0.584355	0.415645	0.00528952	0.0143018	0.369851	0.711512	0.00478363	0.0140117	0.341402	0.732819	0.0230782	1.02335	0.0404172	0.571001	0.567999	0.00207065	1.00207	0.0430548	0.0480933	0.961642
1331	5:68513599	G	T	rs2242350	5	68513599	MRPS36	3	4	1	0.99749	0.543658	0.456342	-0.00350237	0.0140574	-0.249147	0.803259	-0.00480842	0.0137739	-0.349096	0.727035	-0.0563516	0.945207	0.0397505	-1.41763	0.156298	-0.0601228	0.941649	0.0421708	-1.4257	0.153956
1332	5:68514703	A	G	rs2930945	5	68514703	MRPS36	3	1	1	0.9981	0.543085	0.456915	-0.00451143	0.0140434	-0.321249	0.748037	-0.00577807	0.0137568	-0.420016	0.674495	-0.0552725	0.946227	0.0397079	-1.39198	0.16393	-0.0589395	0.942764	0.0421047	-1.39983	0.161564
1333	5:68514822	T	A	rs2972374	5	68514822	MRPS36	4	1	1	0.99975	0.584139	0.415861	0.00530964	0.014293	0.371486	0.710294	0.0048105	0.0140035	0.34352	0.731225	0.0230724	1.02334	0.0403926	0.571203	0.567862	0.00224762	1.00225	0.0430328	0.0522304	0.958345
1334	5:68515063	G	T	rs2932771	5	68515063	MRPS36	3	4	1	0.99973	0.584494	0.415506	0.00541526	0.0142934	0.378864	0.704808	0.00498266	0.0140043	0.355795	0.722012	0.0236676	1.02395	0.0404007	0.585822	0.557995	0.00240719	1.00241	0.0430609	0.0559018	0.95542
1335	5:68515493	A	G	rs17331590	5	68515493	MRPS36	1	3	1	0.99182	0.874811	0.125189	-0.000974659	0.0212939	-0.0457718	0.963494	0.00267967	0.0209546	0.12788	0.898251	0.0762273	1.07921	0.0616759	1.23593	0.216483	0.131427	1.14045	0.0657677	1.99835	0.0456782
1336	5:68515833	G	T	rs2930944	5	68515833	MRPS36	3	4	1	0.99975	0.584139	0.415861	0.00531004	0.0142929	0.371517	0.710271	0.00481152	0.0140034	0.343596	0.731168	0.0230863	1.02335	0.0403923	0.571553	0.567625	0.00226217	1.00226	0.0430327	0.0525685	0.958076
1337	5:68515926	T	C	rs2932772	5	68515926	MRPS36	2	4	1	0.99973	0.542653	0.457347	-0.00453344	0.0140298	-0.323128	0.746614	-0.00581069	0.0137435	-0.422795	0.672467	-0.055151	0.946342	0.0396699	-1.39025	0.164453	-0.0588143	0.942882	0.0420647	-1.39819	0.162057
1338	5:68516338	G	A	rs72767820	5	68516338	MRPS36	3	1	1	0.97885	0.869819	0.130181	-0.00379552	0.0209967	-0.180767	0.856559	2.64174e-05	0.02068	0.00127744	0.998981	0.0737214	1.07651	0.0608649	1.21123	0.225808	0.126776	1.13516	0.0650308	1.94948	0.0512381
1339	5:68516412	G	A	rs113574543	5	68516412	MRPS36	3	1	1	0.99128	0.873941	0.126059	-0.00108133	0.0212098	-0.0509827	0.959342	0.00314364	0.0208652	0.150664	0.880248	0.0761096	1.07908	0.0615032	1.23749	0.215905	0.128607	1.13724	0.065447	1.96506	0.0494072
1340	5:68516721	C	T	rs139622103	5	68516721	MRPS36	2	4	1	0.97512	0.876438	0.123562	-0.00549287	0.0215833	-0.254496	0.799124	-0.00134529	0.0212288	-0.0633711	0.949474	0.0784588	1.08162	0.0626796	1.25174	0.210664	0.130218	1.13908	0.0667371	1.95121	0.0510316
1341	5:68516875	A	G	rs184119670	5	68516875	MRPS36	1	3	1	0.63199	0.994194	0.0058064	-0.0172718	0.113232	-0.152535	0.878772	-0.0331282	0.108918	-0.304156	0.761025	0.329131	1.38976	0.352775	0.932976	0.350832	0.0165697	1.01671	0.36092	0.0459095	0.963382
1342	5:68518029	C	T	rs151073431	5	68518029	MRPS36	2	4	1	0.58779	0.983044	0.0169557	0.0750371	0.0732439	1.02448	0.305665	0.109567	0.0713551	1.53552	0.124734	-0.126698	0.881	0.203215	-0.623467	0.532978	-0.0847432	0.918748	0.213735	-0.396488	0.691745
1343	5:68518347	G	T	rs2932773	5	68518347	MRPS36	4	3	1	0.99976	0.542655	0.457345	-0.0045234	0.0140296	-0.322418	0.747152	-0.00579832	0.0137433	-0.421902	0.673118	-0.0551346	0.946358	0.0396692	-1.38986	0.164572	-0.0588378	0.94286	0.0420641	-1.39877	0.161883
1344	5:68518678	A	C	rs72767822	5	68518678	MRPS36	1	2	1	0.99642	0.872869	0.127131	-0.00167626	0.0210677	-0.0795654	0.936587	0.00234656	0.020728	0.113207	0.909872	0.0751648	1.07806	0.061104	1.23011	0.218655	0.129076	1.13778	0.0651002	1.98273	0.0473981
1345	5:68518753	C	T	rs181429701	5	68518753	MRPS36	2	4	1	0.56468	0.99485	0.00515043	0.273484	0.12769	2.14177	0.032268	0.286049	0.125749	2.27476	0.0229718	0.671678	1.95752	0.435733	1.54149	0.123198	0.273689	1.31481	0.441165	0.620378	0.535009
1346	5:68518876	G	A	rs112827416	5	68518876	MRPS36	3	1	1	0.99933	0.87321	0.12679	-0.00134149	0.0210659	-0.0636807	0.949227	0.00264014	0.0207256	0.127386	0.898642	0.0752834	1.07819	0.061099	1.23215	0.217892	0.128756	1.13741	0.0650854	1.97826	0.0478989
1347	5:68518883	G	C	rs34845020	5	68518883	MRPS36	3	2	1	0.97698	0.590478	0.409522	0.0065564	0.0144887	0.452518	0.650919	0.00599555	0.0141951	0.422366	0.67278	0.0272651	1.02764	0.0409444	0.665905	0.505472	0.0069574	1.00698	0.0436025	0.159564	0.873224
1348	5:68518986	A	T	rs111471684	5	68518986	MRPS36	1	4	1	0.99168	0.871164	0.128836	-0.00386512	0.0210165	-0.183909	0.854094	0.000179349	0.0206829	0.00867137	0.993082	0.0771648	1.08022	0.0609533	1.26597	0.205525	0.132402	1.14157	0.0649682	2.03796	0.0415544
1349	5:68519050	T	G	rs10063969	5	68519050	MRPS36	4	3	1	0.94776	0.598347	0.401653	-0.00295517	0.0147433	-0.200442	0.841144	-0.00195904	0.0144476	-0.135596	0.892148	-0.0662535	0.935894	0.0415783	-1.59346	0.111056	-0.062144	0.939748	0.0441933	-1.40618	0.159669
1350	5:68519128	G	A	rs111549349	5	68519128	MRPS36	3	1	1	0.97932	0.877014	0.122986	-0.00531061	0.0215824	-0.246062	0.805646	-0.00130367	0.0212285	-0.0614112	0.951035	0.0797648	1.08303	0.0627071	1.27202	0.203366	0.131486	1.14052	0.0667666	1.96933	0.0489149
1351	5:68519291	T	G	rs11744596	5	68519291	MRPS36	4	3	1	0.99978	0.58423	0.41577	0.00524794	0.0142905	0.367234	0.713463	0.0048761	0.0140011	0.348265	0.727659	0.022831	1.02309	0.040386	0.56532	0.571856	0.0020376	1.00204	0.0430263	0.0473571	0.962229
1352	5:68519720	T	C	rs2932774	5	68519720	MRPS36	2	4	1	0.87574	0.493726	0.493726	-0.00060416	0.0149756	-0.0403429	0.967822	-0.00379067	0.0146614	-0.258547	0.795998	-0.0496338	0.951578	0.0424623	-1.16889	0.242448	-0.0516813	0.949631	0.0449597	-1.1495	0.250349
1353	5:68520202:A_AG	A	AG	rs11431896	5	68520202	MRPS36	5	7	1	0.9738	0.534921	0.465079	-0.00383951	0.0141999	-0.27039	0.786873	-0.00519655	0.0139099	-0.373586	0.708731	-0.0539509	0.947479	0.0401486	-1.34378	0.17902	-0.0573572	0.944257	0.0425318	-1.34857	0.177474
1354	5:68520285	C	T	rs2932775	5	68520285	MRPS36	4	2	1	0.9997	0.542673	0.457327	-0.00452988	0.01403	-0.322871	0.746809	-0.00581326	0.0137437	-0.422977	0.672334	-0.0550856	0.946404	0.0396707	-1.38857	0.164963	-0.0588277	0.942869	0.0420672	-1.39842	0.161986
1355	5:68520415	A	G	rs2972373	5	68520415	MRPS36	1	3	1	0.99984	0.584138	0.415862	0.00530982	0.014292	0.371523	0.710267	0.00481235	0.0140026	0.343675	0.731108	0.0231664	1.02344	0.0403904	0.573562	0.566264	0.0023684	1.00237	0.0430311	0.0550394	0.956107
1356	5:68520544	T	C	rs35308484	5	68520544	MRPS36	4	2	1	0.99662	0.544326	0.455674	-0.00394849	0.0140552	-0.280926	0.778781	-0.00520194	0.0137711	-0.377742	0.705642	-0.0555936	0.945923	0.0397365	-1.39906	0.161796	-0.0594575	0.942276	0.0421755	-1.40977	0.158609
1357	5:68520736	C	T	rs113687551	5	68520736	MRPS36	2	4	1	0.83871	0.961813	0.0381867	-0.0272632	0.0397088	-0.686577	0.492386	-0.0210367	0.0392933	-0.535377	0.592418	0.192295	1.21203	0.121482	1.58291	0.113442	0.253517	1.28855	0.131898	1.92207	0.0545971
1358	5:68521114	C	T	rs13178023	5	68521114	MRPS36	2	4	1	0.99327	0.665624	0.334376	0.0102054	0.0149233	0.683859	0.494101	0.0153115	0.0146443	1.04556	0.295826	0.00728867	1.00732	0.0421095	0.173089	0.862582	-0.00933538	0.990708	0.0448452	-0.208169	0.835097
1359	5:68521194	G	A	rs34893396	5	68521194	MRPS36	3	1	1	0.99162	0.542097	0.457903	-0.00387465	0.0140915	-0.274964	0.783357	-0.00514317	0.0138093	-0.372443	0.709583	-0.0545836	0.946879	0.0398579	-1.36946	0.170857	-0.0591507	0.942565	0.0423005	-1.39835	0.162009
1360	5:68521343	C	A	rs112195768	5	68521343	MRPS36	2	1	1	0.99963	0.873211	0.126789	-0.00133714	0.0210636	-0.0634813	0.949386	0.00264698	0.0207233	0.127729	0.898369	0.0752521	1.07816	0.0610918	1.23179	0.218028	0.12872	1.13737	0.0650779	1.97794	0.047935
1361	5:68521570	A	G	rs13182413	5	68521570	MRPS36	3	1	1	0.99824	0.542234	0.457766	-0.00462237	0.0140411	-0.329204	0.742018	-0.00583584	0.0137543	-0.424291	0.671376	-0.0558291	0.945701	0.0396978	-1.40635	0.159619	-0.0594858	0.942249	0.0420908	-1.41327	0.157575
1362	5:68521698	A	G	rs12659146	5	68521698	MRPS36	1	3	1	0.9999	0.584138	0.415862	0.00531018	0.0142917	0.371557	0.710241	0.00481277	0.0140022	0.343715	0.731079	0.0231938	1.02346	0.0403898	0.574249	0.5658	0.00240733	1.00241	0.0430305	0.0559446	0.955386
1363	5:68521895	A	G	rs116428530	5	68521895	MRPS36	1	3	1	0.56838	0.975032	0.0249676	-0.0498782	0.059675	-0.83583	0.403297	-0.0507721	0.0584691	-0.868358	0.385249	0.373892	1.45338	0.185649	2.01397	0.0440129	0.324402	1.3832	0.200828	1.61532	0.106241
1364	5:68522298	A	G	rs12189395	5	68522298	MRPS36	1	3	1	0.99972	0.873213	0.126787	-0.00133875	0.0210634	-0.0635582	0.949325	0.0026459	0.0207232	0.127679	0.89841	0.0752447	1.07815	0.0610911	1.23168	0.218068	0.128697	1.13735	0.0650768	1.97762	0.0479711
1365	5:68523397	A	T	rs74429574	5	68523397	MRPS36	1	4	1	0.80976	0.969504	0.030496	-0.00619159	0.0440739	-0.140482	0.888286	-0.0280629	0.0431387	-0.650527	0.515388	-0.0317061	0.968791	0.121064	-0.261895	0.793402	-0.0486936	0.952473	0.132367	-0.367867	0.712972
1366	5:68524710	T	C	rs2932776	5	68524710	MRPS36	2	4	1	0.98815	0.536465	0.463535	-0.00479468	0.0140928	-0.340221	0.733707	-0.00646283	0.013805	-0.468151	0.639702	-0.0502597	0.950982	0.0398411	-1.2615	0.207128	-0.0545735	0.946889	0.0422045	-1.29307	0.195986
1367	5:68525027	C	T	rs2932777	5	68525027	MRPS36	2	4	1	1	0.584491	0.415509	0.00540901	0.0142914	0.378481	0.705092	0.00497891	0.0140022	0.355581	0.722173	0.0238624	1.02415	0.040396	0.590711	0.554714	0.00267111	1.00267	0.043057	0.0620366	0.950534
1368	5:71515616	A	G	rs6831	5	71515616	MRPS27	3	1	1	0.99945	0.634065	0.365935	0.0445869	0.0143957	3.09724	0.00196595	0.0458931	0.01407	3.26177	0.00111629	-0.0263919	0.973953	0.04074	-0.647813	0.517106	-0.0309482	0.969526	0.0431826	-0.716681	0.473571
1369	5:71517304	A	T	rs150383970	5	71517304	MRPS27	1	4	1	0.67542	0.99271	0.00728952	-0.0249544	0.0969876	-0.257295	0.796963	0.0149179	0.0992707	0.150275	0.880555	0.18672	1.20529	0.307997	0.606239	0.544356	-0.0742824	0.928409	0.31566	-0.235324	0.813957
1370	5:71517497	G	A	rs17303157	5	71517497	MRPS27	3	1	1	1	0.624855	0.375145	-0.0150764	0.014461	-1.04256	0.297212	-0.0168691	0.0141539	-1.19183	0.233395	0.0158235	1.01595	0.0408706	0.38716	0.698638	0.0203754	1.02058	0.0436039	0.467285	0.640296
1371	5:71517741:CA_C	CA	C	rs200943093	5	71517741	MRPS27	7	6	1	0.80955	0.764416	0.235584	-0.00308389	0.0182657	-0.168835	0.865934	-0.00394262	0.0178813	-0.220489	0.825501	-0.0145549	0.985551	0.0513697	-0.283336	0.776919	0.011712	1.01178	0.0545174	0.21483	0.8299
1372	5:71517798	C	T	rs115414721	5	71517798	MRPS27	2	4	1	0.72744	0.989202	0.010798	0.0343508	0.0791582	0.433951	0.664346	0.0372111	0.0763539	0.48735	0.626036	-0.186211	0.830098	0.213967	-0.870281	0.384147	-0.07076	0.931685	0.230437	-0.307069	0.758791
1373	5:71518484	G	C	rs12189145	5	71518484	MRPS27	3	2	1	0.99701	0.625042	0.374958	-0.01652	0.014482	-1.14072	0.254048	-0.0179501	0.0141739	-1.26642	0.205434	0.0154165	1.01554	0.0409103	0.376836	0.706296	0.0193754	1.01956	0.0436318	0.444066	0.656995
1374	5:71519422	T	C	rs41272290	5	71519422	MRPS27	4	2	1	0.99665	0.970378	0.0296216	-0.00422928	0.0418567	-0.101042	0.919522	-0.00764102	0.0411311	-0.185772	0.852633	0.309754	1.36309	0.139847	2.21494	0.026764	0.262417	1.30007	0.146507	1.79115	0.0732686
1375	5:71519664	C	T	rs3209157	5	71519664	MRPS27	2	4	1	0.99664	0.625301	0.374699	-0.0170558	0.0144848	-1.17749	0.239064	-0.018211	0.0141767	-1.28457	0.199016	0.0147769	1.01489	0.040914	0.36117	0.717972	0.0199159	1.02012	0.0436405	0.456364	0.648128
1376	5:71520032	A	G	rs140912474	5	71520032	MRPS27	1	3	1	0.94434	0.986273	0.0137274	-0.0345805	0.0617651	-0.559872	0.575596	-0.0435476	0.0604063	-0.720911	0.471006	-0.122734	0.884499	0.164435	-0.746397	0.455428	-0.269397	0.76384	0.167367	-1.60961	0.107482
1377	5:71520825	T	C	rs74879611	5	71520825	MRPS27	4	2	1	0.99273	0.970283	0.0297172	-0.00279004	0.0418755	-0.0666271	0.946882	-0.00614474	0.041151	-0.149322	0.881307	0.310976	1.36476	0.139977	2.22163	0.0263086	0.263966	1.30208	0.146669	1.79974	0.0719024
1378	5:71521424	C	G	rs7721500	5	71521424	MRPS27	2	3	1	0.99788	0.970439	0.0295615	-0.00421621	0.0418788	-0.100677	0.919812	-0.00758338	0.041154	-0.184268	0.853812	0.310446	1.36403	0.13996	2.21811	0.0265477	0.262673	1.3004	0.146609	1.79166	0.0731871
1379	5:71521431	G	C	rs10036009	5	71521431	MRPS27	3	2	1	0.99249	0.743447	0.256553	-0.0337962	0.0160997	-2.09918	0.0358596	-0.0348804	0.015779	-2.21056	0.0271215	0.0095278	1.00957	0.0459535	0.207336	0.835748	0.00982536	1.00987	0.0490304	0.200393	0.841173
1380	5:71521527	C	G	rs9293820	5	71521527	MRPS27	2	3	1	0.9994	0.885223	0.114777	0.042856	0.0216651	1.97811	0.0479802	0.0465557	0.0210961	2.20684	0.0273804	0.00582754	1.00584	0.0608513	0.0957669	0.923706	0.0217961	1.02204	0.0652855	0.333858	0.738486
1381	5:71521551	A	G	rs6889892	5	71521551	MRPS27	3	1	1	0.99975	0.762366	0.237634	0.048846	0.0161663	3.02147	0.00253043	0.0525499	0.0157871	3.32867	0.000880334	-0.00327819	0.996727	0.0457221	-0.0716981	0.942842	-0.014938	0.985173	0.0482217	-0.309777	0.756731
1382	5:71521682	T	C	rs2289281	5	71521682	MRPS27	4	2	1	0.99987	0.8852	0.1148	0.0428631	0.0216607	1.97884	0.0478977	0.0465583	0.0210922	2.20737	0.0273438	0.00589937	1.00592	0.0608425	0.0969615	0.922757	0.021834	1.02207	0.0652755	0.334489	0.73801
1383	5:71521964	G	A	rs114360965	5	71521964	MRPS27	3	1	1	0.9451	0.986278	0.0137223	-0.0266038	0.0617575	-0.430778	0.666651	-0.0427692	0.0604149	-0.707924	0.479033	-0.126923	0.880801	0.164115	-0.773382	0.439297	-0.271963	0.761882	0.167243	-1.62616	0.103916
1384	5:71522125	A	T	rs9293821	5	71522125	MRPS27	4	1	1	0.99956	0.877157	0.122843	0.0424669	0.0211179	2.01095	0.0443938	0.0454891	0.0207353	2.1938	0.0283056	-0.0116713	0.988397	0.0602013	-0.193871	0.846277	-0.0472061	0.953891	0.0631935	-0.747009	0.455058
1385	5:71524163	A	T	rs10942927	5	71524163	MRPS27	1	4	1	0.9939	0.655421	0.344579	-0.0178053	0.0147036	-1.21095	0.225981	-0.017913	0.0143843	-1.24532	0.213087	-0.015591	0.98453	0.0411547	-0.37884	0.704807	-0.0056282	0.994388	0.0439059	-0.128188	0.898
1386	5:71525401:A_AT	A	AT	rs35328139	5	71525401	MRPS27	7	5	1	0.96459	0.807241	0.192759	-0.0264751	0.0180817	-1.4642	0.143214	-0.0342775	0.0177011	-1.93647	0.0528792	-0.0121605	0.987913	0.0511643	-0.237675	0.812133	-0.0304441	0.970015	0.0548566	-0.554976	0.578911
1387	5:71525468	A	T	rs11746655	5	71525468	MRPS27	1	4	1	0.99422	0.721879	0.278121	-0.0316844	0.0157062	-2.01732	0.0437242	-0.0377049	0.0153756	-2.45225	0.0142381	0.020998	1.02122	0.0449483	0.467158	0.640387	0.00122183	1.00122	0.0478813	0.0255179	0.979642
1388	5:71525636	C	T	rs72647244	5	71525636	MRPS27	2	4	1	0.91181	0.941352	0.0586482	-0.011351	0.0309624	-0.366605	0.713932	0.00264945	0.0304491	0.0870124	0.930666	-0.0819792	0.921291	0.0863302	-0.949601	0.342315	-0.0642674	0.937754	0.0932631	-0.689098	0.490762
1389	5:71526092	G	T	rs1982193	5	71526092	MRPS27	3	4	1	0.9995	0.720305	0.279695	-0.0310946	0.0156451	-1.9875	0.0469304	-0.038036	0.0153181	-2.48307	0.0130653	0.0193616	1.01955	0.0447088	0.433061	0.664971	0.00381948	1.00383	0.047604	0.0802345	0.936051
1390	5:71526315	C	T	rs12188341	5	71526315	MRPS27	2	4	1	0.99569	0.674398	0.325602	-0.0170476	0.0149015	-1.14402	0.252679	-0.0140464	0.0145807	-0.963358	0.335425	-0.0165299	0.983606	0.0418707	-0.394784	0.693002	0.00130665	1.00131	0.0446444	0.029268	0.976651
1391	5:71528110	T	C	rs3213894	5	71528110	MRPS27	4	2	1	0.99513	0.674325	0.325675	-0.0169952	0.0149047	-1.14026	0.254241	-0.0140042	0.0145834	-0.960282	0.33697	-0.0166192	0.983518	0.0418773	-0.396854	0.691475	0.00108704	1.00109	0.0446493	0.0243463	0.980576
1392	5:71528390:C_CA	C	CA	rs59620560	5	71528390	MRPS27	7	5	1	0.98519	0.969712	0.0302881	-0.00835318	0.0415416	-0.20108	0.840646	-0.0107099	0.0408181	-0.262381	0.793041	0.296814	1.34557	0.138067	2.14979	0.0315719	0.24225	1.27411	0.144553	1.67585	0.0937668
1393	5:71528596	C	T	rs115726889	5	71528596	MRPS27	2	4	1	0.84951	0.988872	0.0111277	0.0519042	0.0715378	0.72555	0.468155	0.0571539	0.0707564	0.807757	0.419278	0.27892	1.3217	0.223874	1.24588	0.212808	0.222911	1.24971	0.22583	0.987077	0.323605
1394	5:71528694	A	G	rs146163537	5	71528694	MRPS27	1	3	1	0.7923	0.993906	0.00609407	-0.0492657	0.108339	-0.454736	0.649323	-0.0235173	0.106501	-0.220818	0.825245	-0.246121	0.781827	0.288921	-0.851864	0.394289	-0.314383	0.730239	0.29825	-1.05409	0.29184
1395	5:71531531	T	C	rs1025728	5	71531531	MRPS27	2	4	1	0.69264	0.982498	0.0175018	0.0980422	0.0639308	1.53357	0.12521	0.108941	0.0624289	1.74504	0.0810525	-0.158082	0.85378	0.171414	-0.922222	0.356413	-0.212975	0.808176	0.176811	-1.20453	0.228383
1396	5:71532182	A	G	rs10073728	5	71532182	MRPS27	1	3	1	0.99977	0.869585	0.130415	-0.0251371	0.0207611	-1.21078	0.226046	-0.0443094	0.0203539	-2.17695	0.0295413	0.00476013	1.00477	0.0586921	0.0811035	0.93536	-0.0249208	0.975387	0.0631092	-0.394884	0.692928
1397	5:71532734	T	G	rs74383806	5	71532734	MRPS27	4	3	1	0.99526	0.970624	0.0293765	-0.0037001	0.0421138	-0.0878598	0.929992	-0.00783847	0.0413981	-0.189344	0.849833	0.309353	1.36254	0.140613	2.20004	0.0278044	0.26075	1.2979	0.147358	1.7695	0.07681
1398	5:71533154	T	G	rs183252176	5	71533154	MRPS27	4	3	1	0.57258	0.994262	0.00573835	0.0746279	0.121131	0.616092	0.537866	0.0589148	0.116337	0.506416	0.612592	0.269894	1.30983	0.381293	0.707839	0.479045	0.0678049	1.07016	0.394216	0.171999	0.863438
1399	5:71533976	A	T	rs191187480	5	71533976	MRPS27	1	4	1	0.95692	0.99023	0.00977	0.0864951	0.0730828	1.18352	0.236669	0.113188	0.070975	1.59476	0.110844	0.0254793	1.02581	0.21312	0.119554	0.904837	0.12221	1.12999	0.230659	0.52983	0.59623
1400	5:71534207	T	C	rs16876653	5	71534207	MRPS27	2	4	1	0.99675	0.638196	0.361804	0.0442413	0.0144678	3.0579	0.0022427	0.047086	0.0141175	3.33528	0.000859729	-0.0327639	0.967767	0.040859	-0.801878	0.422624	-0.0322337	0.96828	0.043359	-0.743416	0.45723
1401	5:71534319	G	C	rs62363248	5	71534319	MRPS27	3	2	1	0.9901	0.676012	0.323988	-0.0155629	0.0149607	-1.04025	0.298283	-0.0123268	0.0146406	-0.841961	0.399859	-0.0173641	0.982786	0.0420106	-0.413326	0.679368	0.000151056	1.00015	0.0448017	0.00337166	0.99731
1402	5:71534332	A	C	rs148484076	5	71534332	MRPS27	1	2	1	0.92237	0.98164	0.0183604	0.0853592	0.0560126	1.52393	0.127601	0.0983919	0.0543087	1.81172	0.0701034	-0.0876402	0.91609	0.14872	-0.589298	0.555661	-0.211539	0.809338	0.159959	-1.32246	0.186016
1403	5:71534553	A	G	rs12697910	5	71534553	MRPS27	3	1	1	0.99974	0.946441	0.0535586	0.0125092	0.0306747	0.407801	0.68344	0.0233654	0.0300599	0.777296	0.437029	-0.00684738	0.993176	0.085574	-0.0800171	0.936224	-0.0551687	0.946325	0.0897194	-0.614903	0.538619
1404	5:71534801:CT_C	CT	C	rs143872810	5	71534801	MRPS27	7	6	1	0.99692	0.970704	0.0292963	-0.00356625	0.0421371	-0.0846343	0.932556	-0.0078845	0.0414227	-0.190342	0.84905	0.308616	1.36154	0.140659	2.19406	0.0282308	0.259855	1.29674	0.147414	1.76276	0.0779415
1405	5:71534854	G	A	rs11956209	5	71534854	MRPS27	1	3	1	1	0.882095	0.117905	0.0448818	0.0215537	2.08232	0.0373725	0.050272	0.0211177	2.38057	0.0173316	-0.0254702	0.974851	0.0609706	-0.417747	0.676132	-0.0536438	0.94777	0.0640658	-0.837325	0.40241
1406	5:71536072	A	G	rs6864011	5	71536072	MRPS27	3	1	1	0.9921	0.941705	0.0582946	0.0167563	0.0298463	0.56142	0.574541	0.0136258	0.0292602	0.465678	0.641471	0.0217019	1.02194	0.0840069	0.258335	0.796148	-0.0132864	0.986801	0.088745	-0.149715	0.88099
1407	5:71538206	C	T	rs147356411	5	71538206	MRPS27	2	4	1	0.61929	0.994496	0.00550404	0.325679	0.122237	2.66432	0.00774342	0.424636	0.121249	3.50218	0.000466397	-0.0757082	0.927087	0.320323	-0.236349	0.813162	-0.31257	0.731564	0.330181	-0.946661	0.343811
1408	5:71538379	C	T	rs62363249	5	71538379	MRPS27	2	4	1	0.90151	0.964698	0.035302	-0.0347727	0.0398847	-0.871831	0.38335	-0.0402828	0.0391314	-1.02942	0.303342	0.0156687	1.01579	0.115824	0.13528	0.892391	0.0109901	1.01105	0.124755	0.0880933	0.929803
1409	5:71538714	C	T	rs113038847	5	71538714	MRPS27	2	4	1	0.95923	0.992365	0.00763531	0.0779253	0.083657	0.931485	0.351655	0.108066	0.0821589	1.31533	0.188472	0.440138	1.55292	0.302796	1.45358	0.146063	0.266517	1.30541	0.303283	0.878773	0.379524
1410	5:71539390	T	A	rs62363250	5	71539390	MRPS27	4	1	1	0.9919	0.673521	0.326479	-0.0165909	0.0149233	-1.11174	0.266311	-0.0135851	0.0146016	-0.930381	0.352229	-0.0168562	0.983285	0.0419199	-0.402105	0.687606	-0.000218659	0.999781	0.0446859	-0.00489324	0.996096
1411	5:71540515:TG_T	TG	T	rs10711484	5	71540515	MRPS27	7	6	1	0.96208	0.967282	0.0327185	-0.0145124	0.0405452	-0.357931	0.720413	-0.0140632	0.0398496	-0.352907	0.724176	0.304396	1.35581	0.13506	2.25379	0.0242097	0.264789	1.30316	0.142237	1.8616	0.0626591
1412	5:71540604	T	C	rs1982192	5	71540604	MRPS27	2	4	1	0.99878	0.638349	0.361651	0.0437732	0.0144529	3.02868	0.00247092	0.0466204	0.0141029	3.30573	0.000955471	-0.0320788	0.96843	0.0408169	-0.78592	0.431914	-0.0308952	0.969577	0.0433318	-0.712992	0.475851
1413	5:71541150	T	C	rs115423329	5	71541150	MRPS27	4	2	1	0.768	0.992554	0.00744619	-0.0823254	0.0935486	-0.880029	0.378893	-0.0624028	0.0915797	-0.681405	0.495654	-0.163345	0.849298	0.239019	-0.683397	0.494356	-0.275172	0.759441	0.250396	-1.09895	0.271791
1414	5:71541938	G	A	rs183500629	5	71541938	MRPS27	3	1	1	0.88279	0.987796	0.0122038	0.00030346	0.0668249	0.00454113	0.996377	-0.0304627	0.0652003	-0.467217	0.640369	0.0413024	1.04217	0.188117	0.219557	0.826216	-0.00815426	0.991879	0.189298	-0.0430764	0.965641
1415	5:71542000	A	G	rs2289280	5	71542000	MRPS27	1	3	1	0.99306	0.719997	0.280003	-0.0310731	0.0156722	-1.98269	0.0474657	-0.0377161	0.0153446	-2.45794	0.0140148	0.0142716	1.01437	0.0447645	0.318815	0.749867	0.000615169	1.00062	0.0477113	0.0128936	0.989713
1416	5:71542001	C	T	rs55952119	5	71542001	MRPS27	2	4	1	0.87721	0.990038	0.00996158	-0.0737769	0.0748101	-0.986189	0.324096	-0.0385028	0.0736718	-0.522627	0.601262	0.00819241	1.00823	0.212696	0.038517	0.969275	0.356468	1.42828	0.268925	1.32553	0.184995
1417	5:71542203	T	C	rs2289279	5	71542203	MRPS27	4	2	1	0.99975	0.858455	0.141545	0.0289335	0.0200513	1.44297	0.149102	0.0309645	0.0195647	1.58267	0.113573	0.0421524	1.04305	0.0572726	0.735995	0.461734	0.0499288	1.0512	0.0610361	0.818021	0.413345
1418	5:71542696:A_ACT	A	ACTT	rs201752867	5	71542696	MRPS27	7	5	1	0.99434	0.969419	0.0305811	-0.00796001	0.041267	-0.19289	0.847054	-0.0104984	0.040556	-0.258861	0.795755	0.317238	1.37333	0.138368	2.29272	0.0218642	0.260799	1.29797	0.14478	1.80135	0.0716476
1419	5:71543014	A	G	rs10454918	5	71543014	MRPS27	3	1	1	0.99989	0.740383	0.259617	0.0421435	0.015811	2.66546	0.0077173	0.0461112	0.0154255	2.98929	0.00281288	0.0126735	1.01275	0.0448571	0.282531	0.777537	0.00196916	1.00197	0.0473301	0.0416048	0.966814
1420	5:71543142	A	C	rs10454919	5	71543142	MRPS27	1	2	1	1	0.97081	0.0291896	-0.00303781	0.0421514	-0.0720692	0.94255	-0.00774405	0.0414377	-0.186884	0.851761	0.308288	1.36109	0.140712	2.19092	0.0284575	0.259165	1.29585	0.147463	1.75749	0.0788339
1421	5:71543651	T	C	rs4704670	5	71543651	MRPS27	2	4	1	0.99958	0.946439	0.0535609	0.0125157	0.0306763	0.407991	0.6833	0.0233809	0.0300615	0.777767	0.436752	-0.00674212	0.993281	0.0855809	-0.0787807	0.937207	-0.0550686	0.94642	0.0897266	-0.613738	0.539389
1422	5:71543786	C	T	rs4704672	5	71543786	MRPS27	4	2	1	0.72719	0.977897	0.0221027	0.0618255	0.0545906	1.13253	0.257475	0.0643269	0.0531967	1.20923	0.226645	-0.021063	0.979157	0.153845	-0.136911	0.891101	-0.0598604	0.941896	0.16023	-0.37359	0.708709
1423	5:71544320	C	T	rs11949953	5	71544320	MRPS27	4	2	1	0.99981	0.638058	0.361942	0.04286	0.0144409	2.96795	0.00301454	0.0458157	0.0140906	3.25151	0.00115726	-0.0329689	0.967569	0.040792	-0.808219	0.418964	-0.0320625	0.968446	0.0433056	-0.740378	0.459071
1424	5:71544379	C	T	rs115138971	5	71544379	MRPS27	2	4	1	0.9095	0.97845	0.0215502	0.00139175	0.0503875	0.0276209	0.977966	0.0151535	0.0486669	0.311373	0.755533	-0.0540913	0.947346	0.140783	-0.384218	0.700817	-0.0576506	0.94398	0.143571	-0.401549	0.688016
1425	5:71544486	C	G	rs34698768	5	71544486	MRPS27	2	3	1	0.95679	0.937127	0.0628732	-0.0303916	0.0291241	-1.04352	0.296766	-0.0442981	0.0284884	-1.55495	0.120036	-0.0788258	0.924201	0.0795293	-0.991154	0.321611	-0.123334	0.883969	0.0842101	-1.4646	0.143031
1426	5:71544539:TTAAA	TTAAA	T	rs34684973	5	71544539	MRPS27	6	7	1	0.99706	0.608986	0.391014	0.0415197	0.0141999	2.92395	0.00347436	0.0438401	0.0138624	3.16252	0.00157557	-0.00288663	0.997118	0.0403098	-0.0716111	0.942911	-0.00728485	0.992742	0.0429312	-0.169686	0.865257
1427	5:71545037	T	C	rs62363251	5	71545037	MRPS27	4	2	1	0.99217	0.673578	0.326422	-0.0164301	0.0149222	-1.10105	0.270938	-0.0134133	0.0146005	-0.918693	0.35831	-0.0173226	0.982827	0.0419112	-0.413316	0.679375	-0.000864312	0.999136	0.0446769	-0.0193458	0.984565
1428	5:71545167	A	T	rs9293823	5	71545167	MRPS27	4	1	1	0.99928	0.946437	0.0535634	0.0124983	0.0306785	0.407395	0.683738	0.0233714	0.0300638	0.777392	0.436972	-0.00659613	0.993426	0.0855903	-0.0770664	0.938571	-0.0549269	0.946554	0.0897366	-0.61209	0.540478
1429	5:71545234	C	T	rs114044791	5	71545234	MRPS27	2	4	1	0.77965	0.87544	0.12456	-0.00834726	0.0243736	-0.342471	0.732013	-0.0122565	0.0238288	-0.514356	0.607031	-0.12624	0.881403	0.0663323	-1.90315	0.0570206	-0.113297	0.892885	0.0706618	-1.60337	0.108853
1430	5:71545460	C	G	rs191902244	5	71545460	MRPS27	2	3	1	0.84531	0.989185	0.0108153	0.0244662	0.0686383	0.356451	0.721521	0.00931329	0.0664927	0.140065	0.888616	0.174546	1.19071	0.213282	0.818381	0.41314	0.231622	1.26064	0.2259	1.02533	0.305208
1431	5:71545768	G	A	rs180758864	5	71545768	MRPS27	3	1	1	0.55935	0.990384	0.00961623	0.0259022	0.0923624	0.280442	0.779152	0.00558127	0.0899706	0.0620343	0.950539	0.0434126	1.04437	0.264868	0.163903	0.869808	0.131693	1.14076	0.283224	0.464979	0.641947
1432	5:71545840:CA_C	CA	C	rs142721027	5	71545840	MRPS27	7	6	1	0.92664	0.913875	0.086125	-0.0338412	0.0259647	-1.30336	0.192523	-0.0331325	0.0254244	-1.30318	0.192587	0.0918248	1.09617	0.0763482	1.20271	0.229088	0.0855134	1.08928	0.0809216	1.05674	0.290629
1433	5:71546424	C	A	rs141829327	5	71546424	MRPS27	2	1	1	0.7485	0.991842	0.00815843	-0.0380703	0.0876203	-0.434492	0.663953	-0.0225794	0.0847046	-0.266566	0.789817	-0.210535	0.810151	0.233896	-0.900121	0.368056	-0.195351	0.822546	0.243242	-0.803113	0.421909
1434	5:71546661	C	T	rs10474635	5	71546661	MRPS27	4	2	1	0.9931	0.739644	0.260356	0.0419827	0.0158457	2.64948	0.00809131	0.0460998	0.0154596	2.98195	0.0028811	0.0115036	1.01157	0.0449418	0.255966	0.797977	0.000636333	1.00064	0.047415	0.0134205	0.989292
1435	5:71548126	T	C	rs115890076	5	71548126	MRPS27	4	2	1	0.78834	0.984966	0.0150341	-0.00225071	0.0632136	-0.0356048	0.971599	-0.00473641	0.062039	-0.0763457	0.939148	-0.296304	0.743561	0.165387	-1.79158	0.0732004	-0.211992	0.808971	0.177689	-1.19305	0.232849
1436	5:71549048	C	T	rs7710169	5	71549048	MRPS27	2	4	1	0.9994	0.969249	0.0307507	-0.0102187	0.0410811	-0.248744	0.803571	-0.0121081	0.0403888	-0.299789	0.764353	0.319252	1.3761	0.138111	2.31157	0.0208016	0.261273	1.29858	0.144524	1.80782	0.0706346
1437	5:71549166	G	A	rs73761742	5	71549166	MRPS27	3	1	1	0.99988	0.970805	0.0291948	-0.00310073	0.0421517	-0.0735612	0.941363	-0.0077508	0.0414378	-0.187047	0.851633	0.308675	1.36162	0.140738	2.19325	0.0282891	0.25916	1.29584	0.147463	1.75746	0.0788387
1438	5:71549809	C	G	rs113168904	5	71549809	MRPS27	2	3	1	0.57273	0.993453	0.00654747	-0.0671435	0.112234	-0.598244	0.549709	-0.0811108	0.111193	-0.729459	0.465763	0.38485	1.46939	0.368791	1.04354	0.296696	0.603282	1.82811	0.426563	1.41429	0.157278
1439	5:71550479	A	G	rs143768873	5	71550479	MRPS27	1	3	1	0.9408	0.990875	0.00912458	0.0863908	0.081078	1.06553	0.286698	-0.0206398	0.0783932	-0.263286	0.792344	0.465965	1.59355	0.282942	1.64686	0.0995875	0.532593	1.70334	0.30945	1.7211	0.0852331
1440	5:71550755	G	A	rs73761743	5	71550755	MRPS27	3	1	1	0.99984	0.970805	0.0291948	-0.00310018	0.0421517	-0.0735481	0.941373	-0.0077509	0.0414378	-0.187049	0.851631	0.308671	1.36161	0.140738	2.19323	0.0282905	0.259164	1.29585	0.147463	1.75749	0.078835
1441	5:71550853	T	C	rs76423743	5	71550853	MRPS27	4	2	1	0.99916	0.97079	0.02921	-0.00317659	0.0421379	-0.0753856	0.939911	-0.00782654	0.0414234	-0.18894	0.850149	0.309288	1.36246	0.140743	2.19754	0.0279816	0.259814	1.29669	0.147464	1.76188	0.0780903
1442	5:71550915	T	G	rs60364111	5	71550915	MRPS27	4	3	1	0.96015	0.96775	0.0322505	-0.0089755	0.0410023	-0.218902	0.826737	-0.011768	0.0403005	-0.292006	0.770297	0.290916	1.33765	0.135999	2.1391	0.0324279	0.228811	1.2571	0.14215	1.60965	0.107475
1443	5:71551023	A	G	rs7380512	5	71551023	MRPS27	3	1	1	0.9908	0.882054	0.117946	0.0454656	0.0216399	2.10101	0.0356985	0.0512555	0.0212038	2.41728	0.0156806	-0.0246266	0.975674	0.0612422	-0.402119	0.687597	-0.0539238	0.947504	0.0643227	-0.838333	0.401844
1444	5:71551034	T	C	rs74915012	5	71551034	MRPS27	4	2	1	0.9998	0.970805	0.0291948	-0.00310018	0.0421517	-0.0735481	0.941373	-0.0077509	0.0414378	-0.187049	0.851631	0.308671	1.36161	0.140738	2.19323	0.0282905	0.259164	1.29585	0.147463	1.75749	0.078835
1445	5:71552187	C	T	rs4703813	5	71552187	MRPS27	2	4	1	0.99491	0.898273	0.101727	0.0223426	0.023455	0.952576	0.340859	0.0212555	0.0230019	0.924076	0.355501	-0.107269	0.898284	0.0641046	-1.67335	0.0942592	-0.0827368	0.920593	0.0690681	-1.1979	0.230955
1446	5:71553385	G	A	rs10057030	5	71553385	MRPS27	3	1	1	0.98649	0.720689	0.279311	-0.0309107	0.0157351	-1.96444	0.0495432	-0.0376721	0.0154077	-2.44501	0.0145267	0.0137181	1.01381	0.0449387	0.305263	0.760166	0.00022714	1.00023	0.0479028	0.00474168	0.996217
1447	5:71553940	A	G	rs17310329	5	71553940	MRPS27	1	3	1	0.97174	0.67322	0.32678	-0.016372	0.0151189	-1.08288	0.278921	-0.013932	0.0147911	-0.941913	0.346293	-0.0114857	0.98858	0.0424956	-0.27028	0.786945	-3.03483e-05	0.99997	0.0452571	-0.000670577	0.999465
1448	5:71554178	A	C	rs6453523	5	71554178	MRPS27	2	1	1	0.98933	0.637309	0.362691	0.0435739	0.0145106	3.0029	0.0026897	0.0466131	0.0141598	3.29192	0.00100349	-0.0316303	0.968865	0.0409886	-0.771686	0.440301	-0.0302243	0.970228	0.0435221	-0.694458	0.487395
1449	5:71555316	C	T	rs191179208	5	71555316	MRPS27	2	4	1	0.92434	0.968206	0.0317942	-0.00581222	0.0423636	-0.137199	0.89088	-0.0500888	0.0418424	-1.19708	0.231344	0.245391	1.27812	0.131659	1.86384	0.0623444	0.269027	1.30869	0.146803	1.83257	0.0668662
1450	5:71555786:GT_G	GT	G	rs144161995	5	71555786	MRPS27	7	6	1	0.99629	0.970681	0.029319	-0.0049777	0.0421336	-0.118141	0.905962	-0.0093009	0.041422	-0.22454	0.822348	0.30511	1.35677	0.140404	2.17309	0.0297739	0.253821	1.28894	0.147005	1.72662	0.0842365
1451	5:71555899	C	T	rs61679621	5	71555899	MRPS27	2	4	1	0.998	0.96998	0.0300201	-0.00879369	0.0414641	-0.212079	0.832055	-0.0118904	0.0407405	-0.291858	0.77041	0.296635	1.34532	0.138051	2.14874	0.0316551	0.239425	1.27052	0.144477	1.65719	0.0974814
1452	5:71556372	A	G	rs146710389	5	71556372	MRPS27	1	3	1	0.66164	0.994818	0.00518191	-0.0484392	0.115804	-0.418284	0.67576	-0.0240151	0.114828	-0.209139	0.83435	0.170883	1.18635	0.345253	0.494949	0.620636	0.327123	1.38697	0.389114	0.840688	0.400523
1453	5:71557018	C	T	rs181524345	5	71557018	MRPS27	2	4	1	0.85772	0.989411	0.0105891	0.0259616	0.0686815	0.378001	0.705449	0.0111265	0.0665414	0.167211	0.867212	0.182542	1.20026	0.214837	0.849679	0.395504	0.240871	1.27236	0.227976	1.05656	0.290711
1454	5:71557313	A	G	rs17376173	5	71557313	MRPS27	1	3	1	0.98127	0.67408	0.32592	-0.0163841	0.0150144	-1.09122	0.275236	-0.0134873	0.0146913	-0.918049	0.358647	-0.0168148	0.983326	0.0421712	-0.398728	0.690094	-0.000156239	0.999844	0.0449534	-0.00347558	0.997227
1455	5:71558213	T	C	rs150174090	5	71558213	MRPS27	4	2	1	0.77552	0.973281	0.0267191	0.0413053	0.0494734	0.834899	0.403821	0.0619008	0.0484308	1.27813	0.201277	0.0924358	1.09684	0.141107	0.655074	0.51242	0.243175	1.27529	0.154718	1.57173	0.116013
1456	5:71558665	A	G	rs56677853	5	71558665	MRPS27	1	3	1	0.99934	0.970805	0.0291948	-0.00308387	0.0421527	-0.0731595	0.941683	-0.00773826	0.0414388	-0.186739	0.851874	0.308671	1.36161	0.140741	2.19318	0.0282941	0.259228	1.29593	0.147472	1.75782	0.0787786
1457	5:71559320	G	A	rs79618222	5	71559320	MRPS27	3	1	1	0.99921	0.970803	0.0291968	-0.00309361	0.0421528	-0.0733905	0.941499	-0.00773843	0.0414388	-0.186743	0.851871	0.308766	1.36174	0.140748	2.19376	0.0282529	0.259263	1.29598	0.147474	1.75802	0.0787434
1458	5:71560250:AAGAG	AAGAG	A	rs144245905	5	71560250	MRPS27	7	6	1	0.78494	0.984766	0.0152344	-0.00206838	0.0629634	-0.0328506	0.973795	-0.00413668	0.0618026	-0.0669337	0.946638	-0.297844	0.742417	0.164606	-1.80944	0.0703834	-0.215259	0.806332	0.17685	-1.21719	0.223533
1459	5:71560253	A	G	rs192846836	5	71560253	MRPS27	1	3	1	0.67304	0.992857	0.00714252	-0.0296023	0.098155	-0.301587	0.762981	0.0114242	0.100723	0.113422	0.909701	0.243663	1.27591	0.318568	0.764869	0.444349	-0.0166765	0.983462	0.326911	-0.0510123	0.959316
1460	5:71561641	T	A	rs13173797	5	71561641	MRPS27	4	1	1	0.98558	0.977094	0.0229062	-0.0159606	0.046255	-0.345057	0.730068	-0.0441014	0.045362	-0.972212	0.331003	0.0774306	1.08051	0.135895	0.569782	0.568825	-0.0440712	0.956886	0.138794	-0.31753	0.750841
1461	5:71561937	G	C	rs17310392	5	71561937	MRPS27	3	2	1	0.97854	0.674159	0.325841	-0.0163126	0.0150368	-1.08485	0.278051	-0.0134627	0.0147133	-0.914998	0.360246	-0.0166652	0.983473	0.0422352	-0.394582	0.693152	1.95514e-05	1.00002	0.0450204	0.000434279	0.999653
1462	5:71562424	C	T	rs6873802	5	71562424	MRPS27	2	4	1	0.9992	0.970805	0.029195	-0.00308275	0.0421534	-0.0731316	0.941705	-0.00773838	0.0414395	-0.186739	0.851874	0.308644	1.36158	0.140741	2.19299	0.0283078	0.259207	1.2959	0.147474	1.75764	0.078809
1463	5:71562538	T	A	rs148285041	5	71562538	MRPS27	4	1	1	0.68138	0.943114	0.0568864	-0.0468662	0.0360495	-1.30005	0.193653	-0.0413825	0.0354099	-1.16867	0.242605	0.184947	1.20315	0.10836	1.70678	0.0878633	0.314094	1.36902	0.122754	2.55873	0.0105054
1464	5:71562726	C	T	rs10042732	5	71562726	MRPS27	2	4	1	0.97625	0.722281	0.277719	-0.0306777	0.0158419	-1.93648	0.0528741	-0.0375511	0.0155137	-2.42052	0.0155416	0.015717	1.01584	0.0452497	0.34734	0.728336	0.00244827	1.00245	0.0482525	0.0507388	0.959534
1465	5:71563654	G	A	rs6864083	5	71563654	MRPS27	3	1	1	0.99665	0.970142	0.0298577	-0.00877225	0.0417286	-0.210222	0.833505	-0.0120186	0.0410079	-0.29308	0.769476	0.291801	1.33884	0.138219	2.11115	0.0347592	0.236928	1.26735	0.14463	1.63817	0.101386
1466	5:71563822	G	T	rs28611052	5	71563822	MRPS27	3	4	1	0.97866	0.721391	0.278609	-0.030662	0.0158093	-1.93949	0.0525068	-0.0374885	0.0154816	-2.42148	0.0155005	0.0135577	1.01365	0.0451449	0.300315	0.763937	-5.78572e-05	0.999942	0.0481265	-0.00120219	0.999041
1467	5:71565391	G	C	rs62364774	5	71565391	MRPS27	3	2	1	0.97632	0.674235	0.325765	-0.0162548	0.0150551	-1.07969	0.280342	-0.0134467	0.0147313	-0.9128	0.361402	-0.0165118	0.983624	0.0422881	-0.390461	0.696196	0.000208891	1.00021	0.0450761	0.00463419	0.996302
1468	5:71565984	T	C	rs7709268	5	71565984	MRPS27	2	4	1	0.96462	0.882698	0.117302	0.0448381	0.021982	2.03977	0.0414348	0.0515742	0.0215345	2.39495	0.0166673	-0.0284556	0.971945	0.0621335	-0.457976	0.64697	-0.0591271	0.942587	0.0652728	-0.905845	0.365018
1469	5:71566006	G	A	rs189057353	5	71566006	MRPS27	3	1	1	0.78844	0.993622	0.00637823	-0.0495644	0.0992655	-0.499311	0.617586	-0.0590779	0.0964177	-0.612729	0.54009	0.429078	1.53584	0.322926	1.32872	0.183941	0.380194	1.46257	0.334063	1.13809	0.255083
1470	5:71566204	T	C	rs77727928	5	71566204	MRPS27	4	2	1	0.99909	0.970805	0.0291954	-0.00308245	0.0421533	-0.0731247	0.94171	-0.00773893	0.0414394	-0.186753	0.851864	0.308645	1.36158	0.14074	2.19301	0.0283066	0.259238	1.29594	0.147475	1.75784	0.0787749
1471	5:71567905	T	C	rs11749445	5	71567905	MRPS27	4	2	1	0.97623	0.721832	0.278168	-0.030727	0.0158367	-1.94023	0.0524168	-0.0375789	0.015509	-2.42304	0.0154342	0.0130576	1.01314	0.0452192	0.288762	0.772763	-0.000616398	0.999384	0.048206	-0.0127868	0.989798
1472	5:71568775	G	T	rs73761749	5	71568775	MRPS27	3	4	1	0.96795	0.97141	0.0285899	-0.00252367	0.0430425	-0.0586321	0.953248	-0.0067923	0.0423581	-0.160354	0.87261	0.322843	1.38105	0.14468	2.23143	0.0256524	0.257729	1.29399	0.152548	1.6895	0.0911245
1473	5:71569325	C	T	rs7722971	5	71569325	MRPS27	2	4	1	0.99108	0.969093	0.0309066	-0.00935378	0.0411171	-0.227491	0.820053	-0.0116172	0.0404078	-0.287498	0.773745	0.313889	1.36874	0.137887	2.27643	0.0228205	0.258616	1.29514	0.144398	1.79099	0.0732951
1474	5:71569573	G	A	rs114645532	5	71569573	MRPS27	3	1	1	0.88185	0.984989	0.0150107	-0.096913	0.062617	-1.54771	0.121766	-0.12386	0.0618254	-2.00338	0.0452021	0.218117	1.24373	0.198117	1.10095	0.270919	0.0817253	1.08516	0.198165	0.412411	0.680038
1475	5:71569613	C	T	rs62364775	5	71569613	MRPS27	2	4	1	0.97259	0.674342	0.325658	-0.0161112	0.0150869	-1.06789	0.285629	-0.0133458	0.0147625	-0.904034	0.366031	-0.0157705	0.984353	0.0423822	-0.372101	0.709818	0.000987169	1.00099	0.0451725	0.0218533	0.982565
1476	5:71570006	C	A	rs11749207	5	71570006	MRPS27	2	1	1	0.92249	0.968248	0.0317523	-0.00532292	0.0424625	-0.125356	0.900248	-0.0501019	0.0419453	-1.19446	0.232368	0.24658	1.27964	0.13202	1.86775	0.0617966	0.268079	1.30745	0.147336	1.81952	0.0688326
1477	5:71570894	T	C	rs145292881	5	71570894	MRPS27	4	2	1	0.86282	0.98953	0.0104698	0.0284461	0.0688206	0.413337	0.67938	0.013923	0.066682	0.208797	0.834617	0.178756	1.19573	0.215382	0.829951	0.406566	0.236454	1.26675	0.229073	1.03222	0.301969
1478	5:71571366	T	C	rs60747981	5	71571366	MRPS27	4	2	1	0.99877	0.970886	0.0291144	-0.00307754	0.0421543	-0.0730066	0.941804	-0.00773331	0.0414405	-0.186613	0.851974	0.308671	1.36161	0.140744	2.19314	0.0282972	0.259301	1.29602	0.147483	1.75817	0.0787186
1479	5:71571425	G	A	rs114795272	5	71571425	MRPS27	3	1	1	0.89764	0.978208	0.0217918	-0.00211335	0.0502562	-0.0420516	0.96646	0.0123503	0.0485404	0.254434	0.799173	-0.0419246	0.958942	0.141144	-0.297034	0.766441	-0.0460063	0.955036	0.14384	-0.319845	0.749086
1480	5:71571461	G	A	rs181409284	5	71571461	MRPS27	3	1	1	0.78816	0.993629	0.00637058	-0.0494235	0.0993681	-0.497378	0.618948	-0.0589239	0.0965221	-0.610471	0.541584	0.431614	1.53974	0.323446	1.33443	0.182064	0.381166	1.46399	0.334375	1.13994	0.254312
1481	5:71571858	G	C	rs72761132	5	71571858	MRPS27	3	2	1	0.97125	0.674419	0.325581	-0.0160816	0.0150984	-1.06512	0.286882	-0.0133504	0.0147739	-0.90365	0.366234	-0.0156839	0.984438	0.0424153	-0.36977	0.711554	0.00108971	1.00109	0.045207	0.0241049	0.980769
1482	5:71571858:G_GT	G	GT	rs202148252	5	71571858	MRPS27	7	5	1	0.73478	0.956884	0.0431163	0.0446725	0.0406142	1.09992	0.271427	0.0589459	0.0396775	1.48563	0.137455	0.106649	1.11254	0.11792	0.904418	0.365774	0.243632	1.27587	0.129418	1.88251	0.0597666
1483	5:71571913:AC_A	AC	A	rs70999274	5	71571913	MRPS27	7	6	1	0.95384	0.976866	0.0231341	-0.0147231	0.0469293	-0.313729	0.753742	-0.0437887	0.0460499	-0.950897	0.341713	0.0750688	1.07796	0.137367	0.546484	0.584734	-0.0458937	0.955143	0.140383	-0.326918	0.74373
1484	5:71572171	G	C	rs60073259	5	71572171	MRPS27	3	2	1	0.99901	0.970805	0.0291949	-0.00306806	0.0421545	-0.0727813	0.941984	-0.00772903	0.0414407	-0.186508	0.852055	0.308651	1.36159	0.140744	2.19299	0.0283078	0.259278	1.29599	0.147486	1.75798	0.0787504
1485	5:71572719	G	A	rs57902546	5	71572719	MRPS27	3	1	1	0.99901	0.970805	0.0291949	-0.00305834	0.0421547	-0.0725505	0.942167	-0.00771965	0.0414409	-0.186281	0.852234	0.30867	1.36161	0.140746	2.19311	0.0282997	0.259306	1.29603	0.147488	1.75815	0.0787225
1486	5:71573035	A	G	rs6453532	5	71573035	MRPS27	1	3	1	0.98949	0.96906	0.0309399	-0.00911501	0.0411236	-0.221649	0.824597	-0.0114898	0.040411	-0.284324	0.776177	0.312357	1.36664	0.137811	2.26656	0.0234171	0.257802	1.29408	0.144352	1.78592	0.0741116
1487	5:71573126	G	C	rs62364776	5	71573126	MRPS27	3	2	1	0.97	0.674483	0.325517	-0.0160649	0.0151094	-1.06324	0.287734	-0.0133707	0.0147846	-0.904367	0.365854	-0.0155869	0.984534	0.0424467	-0.367211	0.713462	0.00123377	1.00123	0.04524	0.0272717	0.978243
1488	5:71573243	C	T	rs10942938	5	71573243	MRPS27	2	4	1	0.98609	0.898866	0.101134	0.0224547	0.023603	0.951351	0.34148	0.0213921	0.0231509	0.924031	0.355525	-0.105266	0.900085	0.0645763	-1.63011	0.103078	-0.0810782	0.922122	0.069594	-1.16502	0.244013
1489	5:71573312	T	C	rs62364777	5	71573312	MRPS27	4	2	1	0.96979	0.674497	0.325503	-0.0160575	0.0151114	-1.0626	0.288022	-0.0133711	0.0147867	-0.90427	0.365906	-0.0155666	0.984554	0.0424529	-0.36668	0.713858	0.00123142	1.00123	0.0452462	0.0272159	0.978288
1490	5:71573605	T	C	rs59748880	5	71573605	MRPS27	4	2	1	0.99903	0.970805	0.0291949	-0.00305364	0.042155	-0.0724383	0.942256	-0.00771561	0.0414412	-0.186182	0.852311	0.308663	1.3616	0.140746	2.19305	0.0283036	0.259306	1.29603	0.147489	1.75813	0.0787246
1491	5:71573856	C	T	rs7707518	5	71573856	MRPS27	4	2	1	0.97098	0.635166	0.364834	0.0427577	0.0146367	2.92126	0.0035044	0.0461625	0.0142831	3.23197	0.00123914	-0.0328511	0.967683	0.0413423	-0.794611	0.42684	-0.0319184	0.968586	0.0438968	-0.727124	0.46715
1492	5:71574035	C	T	rs186403444	5	71574035	MRPS27	2	4	1	0.90655	0.986289	0.0137112	-0.0145059	0.061807	-0.234696	0.814456	-0.046013	0.0601765	-0.764634	0.444534	0.0210209	1.02124	0.174584	0.120406	0.904162	-0.0382025	0.962518	0.175456	-0.217732	0.827638
1493	5:71574396	C	G	rs183346076	5	71574396	MRPS27	2	3	1	0.93349	0.990816	0.00918437	0.0868481	0.081093	1.07097	0.284244	-0.0207931	0.0784102	-0.265183	0.790882	0.465695	1.59312	0.282914	1.64606	0.0997507	0.534784	1.70708	0.309443	1.72822	0.0839496
1494	5:71574518	C	G	rs142150015	5	71574518	MRPS27	2	3	1	0.86058	0.991514	0.0084862	-0.0418526	0.078277	-0.534673	0.592904	-0.00678449	0.0763064	-0.0889111	0.929157	0.00380989	1.00382	0.226423	0.0168264	0.986575	0.0951727	1.09985	0.24096	0.394974	0.692862
1495	5:71574569	T	A	rs12187394	5	71574569	MRPS27	4	1	1	0.99905	0.970805	0.0291949	-0.00305367	0.042155	-0.0724391	0.942256	-0.00771582	0.0414412	-0.186187	0.852307	0.308664	1.3616	0.140746	2.19306	0.0283034	0.259313	1.29604	0.14749	1.75818	0.0787173
1496	5:71574782	T	A	rs4703817	5	71574782	MRPS27	4	1	1	0.98548	0.898938	0.101062	0.0224315	0.0236159	0.949845	0.342244	0.0213883	0.0231639	0.923345	0.355882	-0.104974	0.900348	0.0646208	-1.62446	0.104279	-0.0808703	0.922313	0.0696434	-1.16121	0.245558
1497	5:71575918	T	C	rs186636904	5	71575918	MRPS27	4	2	1	0.78613	0.993622	0.00637752	-0.0487729	0.0994488	-0.490433	0.623853	-0.0583653	0.0966027	-0.604179	0.545758	0.435541	1.5458	0.32412	1.34377	0.179024	0.382691	1.46623	0.334724	1.14331	0.252912
1498	5:71577210	C	T	rs191637803	5	71577210	MRPS27	2	4	1	0.75311	0.993417	0.00658317	-0.0314085	0.0957946	-0.327873	0.743024	0.0191919	0.0938093	0.204584	0.837908	0.0584397	1.06018	0.282118	0.207146	0.835896	0.165272	1.17971	0.304482	0.542799	0.587268
1499	5:71577335	T	C	rs115571530	5	71577335	MRPS27	4	2	1	0.55338	0.994585	0.00541507	-0.0183608	0.125907	-0.145828	0.884064	0.0288225	0.120908	0.238383	0.811596	-0.259988	0.771061	0.337069	-0.771319	0.440518	-0.0933341	0.910889	0.408423	-0.228523	0.81924
1500	5:71577436	A	G	rs17310477	5	71577436	MRPS27	1	3	1	0.90228	0.964847	0.0351526	-0.0431311	0.0403374	-1.06926	0.285014	-0.0285603	0.0396552	-0.720217	0.471433	0.149445	1.16119	0.118749	1.25849	0.208215	0.139317	1.14949	0.123816	1.1252	0.260506
1501	5:71578556	A	G	rs111642176	5	71578556	MRPS27	1	3	1	0.96979	0.972798	0.0272023	0.00125843	0.0444793	0.0282926	0.97743	-0.00776561	0.0437157	-0.177639	0.859015	0.293689	1.34137	0.14711	1.99638	0.0458921	0.258153	1.29454	0.154679	1.66896	0.0951258
1502	5:71578759	C	T	rs16877172	5	71578759	MRPS27	2	4	1	0.99716	0.969972	0.0300278	-0.00868964	0.041471	-0.209535	0.83404	-0.011885	0.0407466	-0.291682	0.770545	0.29208	1.33921	0.137783	2.11985	0.0340186	0.238377	1.26919	0.144433	1.65044	0.0988534
1503	5:71578902	G	A	rs2047588	5	71578902	MRPS27	1	3	1	0.96701	0.634606	0.365394	0.0427915	0.0146641	2.91811	0.00353994	0.046188	0.0143101	3.22765	0.00125797	-0.0331394	0.967404	0.0414192	-0.800098	0.423654	-0.0326457	0.967881	0.0439669	-0.742507	0.45778
1504	5:71579118	A	G	rs28733660	5	71579118	MRPS27	1	3	1	0.99702	0.969968	0.0300321	-0.00868987	0.0414714	-0.209539	0.834038	-0.0118947	0.040747	-0.291915	0.770367	0.291996	1.3391	0.137779	2.11931	0.0340645	0.238403	1.26922	0.144436	1.65058	0.0988252
1505	5:71580313	G	T	rs893534	5	71580313	MRPS27	4	3	1	0.95102	0.629588	0.370412	0.0429528	0.01476	2.91009	0.0036319	0.0464948	0.0144024	3.22827	0.00125527	-0.0381289	0.962589	0.0416447	-0.915577	0.359889	-0.0347362	0.96586	0.044214	-0.785637	0.43208
1506	5:71581304	G	A	rs12186599	5	71581304	MRPS27	3	1	1	0.99955	0.971353	0.0286473	-0.00199883	0.0425781	-0.0469451	0.962559	-0.00823076	0.0417858	-0.196975	0.843857	0.309459	1.36269	0.142093	2.17786	0.0294163	0.27166	1.31214	0.149056	1.82253	0.0683747
1507	5:71581612	A	G	rs12187580	5	71581612	MRPS27	1	3	1	0.9993	0.970805	0.0291949	-0.00299041	0.042155	-0.0709383	0.94345	-0.00766023	0.0414413	-0.184845	0.85336	0.308619	1.36154	0.140743	2.19278	0.0283229	0.259336	1.29607	0.147495	1.75827	0.0787021
1508	5:71582402:A_AC	A	AC	.	5	71582402	MRPS27	7	5	1	0.50751	0.938433	0.0615673	-0.0501764	0.0406376	-1.23473	0.217	-0.0305136	0.0397458	-0.767721	0.442697	-0.1904	0.826629	0.108204	-1.75963	0.0784701	-0.17556	0.838987	0.116047	-1.51283	0.130322
1509	5:71582403	A	C	rs187210141	5	71582403	MRPS27	1	2	1	0.61166	0.994821	0.00517935	-0.105309	0.125584	-0.838558	0.401764	-0.128492	0.120525	-1.0661	0.28644	0.194489	1.21469	0.363874	0.534494	0.593	0.100565	1.1058	0.362795	0.277197	0.781629
1510	5:71582854	G	A	rs141174348	5	71582854	MRPS27	3	1	1	0.70605	0.992419	0.0075808	-0.0249136	0.0960996	-0.259248	0.795457	-0.0232957	0.0937628	-0.248453	0.803796	-0.223088	0.800044	0.244514	-0.912374	0.361572	-0.341458	0.710733	0.257658	-1.32524	0.185092
1511	5:71584228	C	T	rs10040432	5	71584228	MRPS27	2	4	1	0.952	0.932332	0.0676678	-0.03334	0.0283112	-1.17763	0.239011	-0.0424061	0.0276527	-1.53352	0.125224	-0.0812594	0.921954	0.0773218	-1.05092	0.293293	-0.106586	0.898898	0.082738	-1.28823	0.197666
1512	5:71584229	G	A	rs62364779	5	71584229	MRPS27	3	1	1	0.94896	0.678569	0.321431	-0.0162463	0.015337	-1.05929	0.289528	-0.0136518	0.0150139	-0.909274	0.363259	-0.015193	0.984922	0.0430879	-0.352605	0.724384	0.00217759	1.00218	0.0458775	0.0474653	0.962142
1513	5:71584653	G	A	rs146591360	5	71584653	MRPS27	3	1	1	0.66727	0.992943	0.00705653	-0.087434	0.102121	-0.856177	0.391948	-0.0798227	0.101894	-0.78339	0.433443	0.266101	1.30487	0.319354	0.833246	0.404706	0.0202581	1.02046	0.334556	0.0605523	0.951716
1514	5:71584908	C	T	rs73761752	5	71584908	MRPS27	2	4	1	0.99936	0.970806	0.0291937	-0.00300502	0.0421544	-0.0712861	0.943173	-0.00768244	0.0414407	-0.185384	0.852937	0.30858	1.36149	0.140739	2.19257	0.0283383	0.259338	1.29607	0.147491	1.75833	0.0786919
1515	5:71585493	G	A	rs74748380	5	71585493	MRPS27	3	1	1	0.99937	0.970806	0.0291936	-0.00300443	0.0421544	-0.0712722	0.943184	-0.00768233	0.0414407	-0.185381	0.852939	0.308576	1.36148	0.140739	2.19255	0.0283401	0.259334	1.29607	0.147491	1.75831	0.0786956
1516	5:71585714	T	C	rs73761753	5	71585714	MRPS27	4	2	1	0.99938	0.970806	0.0291935	-0.00300385	0.0421544	-0.0712583	0.943196	-0.00768223	0.0414407	-0.185379	0.852941	0.308572	1.36148	0.140738	2.19252	0.0283419	0.259331	1.29606	0.147491	1.75828	0.0786992
1517	5:71586452	T	G	rs12188883	5	71586452	MRPS27	4	3	1	0.99981	0.971427	0.028573	-0.00150416	0.0426388	-0.0352767	0.971861	-0.00817625	0.0418499	-0.195371	0.845112	0.306661	1.35888	0.142061	2.15866	0.0308768	0.269116	1.30881	0.149029	1.8058	0.0709493
1518	5:71586557	C	T	rs148052991	5	71586557	MRPS27	2	4	1	0.70619	0.973735	0.026265	0.0589562	0.0503665	1.17055	0.241847	0.0346897	0.0489931	0.708053	0.478953	-0.0175894	0.982564	0.141828	-0.124019	0.9013	-0.0485901	0.952572	0.151499	-0.320729	0.748416
1519	5:71586735	G	A	rs116720169	5	71586735	MRPS27	3	1	1	0.77115	0.929944	0.0700563	0.010777	0.0316754	0.340232	0.733699	0.00419554	0.0309676	0.135481	0.892238	-0.132238	0.876132	0.0856329	-1.54424	0.122529	-0.139815	0.869519	0.0894562	-1.56294	0.118067
1520	5:71587565	C	T	rs114162545	5	71587565	MRPS27	2	4	1	0.54134	0.99464	0.00536021	-0.0264864	0.138367	-0.191421	0.848205	-0.00495263	0.133103	-0.0372089	0.97032	0.216714	1.24199	0.441065	0.491343	0.623184	0.101112	1.1064	0.451092	0.224149	0.822641
1521	5:71588742	C	A	rs62364781	5	71588742	MRPS27	2	1	1	0.96243	0.67496	0.32504	-0.015836	0.0151781	-1.04334	0.296849	-0.0134199	0.0148523	-0.903558	0.366283	-0.0147431	0.985365	0.0426475	-0.345697	0.729571	0.00213943	1.00214	0.0454474	0.0470748	0.962454
1522	5:71588828	T	C	rs13157948	5	71588828	MRPS27	4	2	1	0.96767	0.723492	0.276508	-0.0302073	0.0159355	-1.89559	0.0580812	-0.036902	0.0156078	-2.36433	0.0181089	0.0133426	1.01343	0.0454867	0.29333	0.76927	0.000668466	1.00067	0.0484663	0.0137924	0.988996
1523	5:71590086	C	T	rs75695571	5	71590086	MRPS27	2	4	1	0.99953	0.970808	0.029192	-0.00301793	0.0421534	-0.0715941	0.942928	-0.00770832	0.0414397	-0.186013	0.852444	0.30849	1.36137	0.14073	2.19207	0.0283743	0.259293	1.29601	0.147481	1.75814	0.0787228
1524	5:71590527	G	A	rs73127296	5	71590527	MRPS27	3	1	1	0.98623	0.968988	0.0310125	-0.00826845	0.0411402	-0.200982	0.840722	-0.0110825	0.0404166	-0.274207	0.78394	0.311008	1.3648	0.137795	2.25704	0.0240054	0.255515	1.29113	0.144219	1.77171	0.0764422
1525	5:71591086	C	T	rs73127297	5	71591086	MRPS27	2	4	1	0.98621	0.968988	0.0310121	-0.00825995	0.0411404	-0.200775	0.840884	-0.0110754	0.0404167	-0.27403	0.784075	0.311009	1.3648	0.137796	2.25703	0.024006	0.255494	1.2911	0.144218	1.77158	0.0764641
1526	5:71591552:A_AAG	A	AAGC	rs201519797	5	71591552	MRPS27	7	5	1	0.99721	0.970882	0.0291176	-0.00335848	0.0422722	-0.079449	0.936679	-0.00806876	0.0415602	-0.194146	0.846071	0.307208	1.35962	0.140947	2.1796	0.0292871	0.257922	1.29424	0.147703	1.74622	0.0807728
1527	5:71591553:A_AGC	A	AGCATGCTTAG	rs56696943	5	71591553	MRPS27	7	5	1	0.99794	0.970858	0.0291422	-0.00319855	0.0422295	-0.0757421	0.939628	-0.00783967	0.0415164	-0.188833	0.850233	0.307934	1.36061	0.140883	2.18574	0.0288346	0.25855	1.29505	0.147649	1.75112	0.0799259
1528	5:71591755	T	C	rs181522543	5	71591755	MRPS27	4	2	1	0.7335	0.989977	0.0100229	0.00554088	0.0807979	0.068577	0.94533	-0.0187737	0.0801884	-0.23412	0.814904	-0.311371	0.732442	0.197686	-1.57508	0.115238	-0.447641	0.639134	0.206018	-2.17283	0.0297933
1529	5:71592646:TAA_T	TAA	T	rs147117947	5	71592646	MRPS27	7	6	1	0.99963	0.970808	0.0291916	-0.00301585	0.0421528	-0.0715455	0.942967	-0.0077119	0.0414392	-0.186102	0.852374	0.308431	1.36129	0.140725	2.19173	0.0283993	0.259237	1.29594	0.147477	1.75782	0.078779
1530	5:71593138	A	G	rs55708450	5	71593138	MRPS27	1	3	1	0.99965	0.970809	0.0291915	-0.00301526	0.0421528	-0.0715317	0.942978	-0.0077118	0.0414391	-0.186099	0.852376	0.308427	1.36128	0.140725	2.1917	0.0284011	0.259233	1.29594	0.147476	1.75779	0.0787826
1531	5:71593553	A	G	rs116810714	5	71593553	MRPS27	1	3	1	0.75503	0.977685	0.0223155	0.0613446	0.0544267	1.12711	0.259761	0.0877697	0.0534124	1.64325	0.100409	0.0765317	1.07954	0.1541	0.496637	0.619445	0.206014	1.22877	0.168253	1.22443	0.220791
1532	5:71593954	C	T	rs148040856	5	71593954	MRPS27	2	4	1	0.81412	0.992049	0.00795103	0.106009	0.0914053	1.15977	0.246206	0.135458	0.0908616	1.49082	0.136087	-0.257542	0.772949	0.243058	-1.05959	0.289331	-0.309781	0.733608	0.255911	-1.2105	0.226087
1533	5:71594531	C	T	rs13361108	5	71594531	MRPS27	2	4	1	0.88608	0.978693	0.0213074	-0.0282522	0.0511959	-0.551844	0.581084	-0.0236502	0.0494724	-0.478047	0.632642	-0.111397	0.894583	0.138637	-0.80352	0.421675	-0.057928	0.943718	0.147283	-0.393311	0.69409
1534	5:71594663	G	A	rs13162608	5	71594663	MRPS27	3	1	1	0.99393	0.897933	0.102067	0.0217064	0.0234174	0.926932	0.354014	0.0207357	0.0229633	0.90299	0.366584	-0.108393	0.897275	0.0640258	-1.69295	0.0904649	-0.0830416	0.920313	0.0689755	-1.20393	0.228617
1535	5:71595178	G	A	rs56138038	5	71595178	MRPS27	3	1	1	0.99726	0.970443	0.029557	-0.00276921	0.0420106	-0.0659169	0.947447	-0.00725466	0.0412927	-0.175689	0.860547	0.312559	1.36692	0.140637	2.22244	0.0262533	0.260609	1.29772	0.147348	1.76866	0.0769509
1536	5:71595513	T	C	rs61468259	5	71595513	MRPS27	4	2	1	0.99686	0.970019	0.0299814	-0.00813786	0.0415398	-0.195905	0.844694	-0.0115996	0.0408166	-0.284188	0.776281	0.296463	1.34509	0.138237	2.1446	0.031985	0.240739	1.27219	0.144747	1.66316	0.0962798
1537	5:71595602	T	A	rs13354337	5	71595602	MRPS27	4	1	1	0.96648	0.724174	0.275826	-0.0301964	0.0159571	-1.89235	0.0585119	-0.0368985	0.0156299	-2.36076	0.0182841	0.0127543	1.01284	0.045546	0.280032	0.779453	0.000153841	1.00015	0.0485297	0.00317004	0.997471
1538	5:71596217	C	T	rs55739457	5	71596217	MRPS27	2	4	1	0.99981	0.970809	0.0291905	-0.00302218	0.0421531	-0.0716954	0.942848	-0.00772212	0.0414394	-0.186347	0.852182	0.3084	1.36124	0.140724	2.19153	0.0284136	0.259228	1.29593	0.147476	1.75776	0.0787878
1539	5:71597915	T	G	rs73761756	5	71597915	MRPS27	4	3	1	0.99992	0.97081	0.0291902	-0.00302488	0.0421527	-0.0717601	0.942796	-0.00773054	0.0414391	-0.186552	0.852021	0.308356	1.36119	0.14072	2.19128	0.0284319	0.259191	1.29588	0.147473	1.75755	0.0788244
1540	5:71597931	A	G	rs4472249	5	71597931	MRPS27	1	3	1	0.98965	0.897432	0.102568	0.0212205	0.0234048	0.906673	0.364631	0.0200039	0.0229506	0.871606	0.383474	-0.109457	0.896321	0.0639534	-1.71151	0.0869873	-0.0833234	0.920054	0.0689093	-1.20918	0.226595
1541	5:71598834	A	C	rs138403210	5	71598834	MRPS27	1	2	1	0.69001	0.975972	0.0240281	0.0630362	0.0525828	1.1988	0.230673	0.0329063	0.0510588	0.64448	0.519301	0.0519541	1.05333	0.150761	0.344612	0.730386	0.0120122	1.01208	0.160768	0.0747172	0.94044
1542	5:71598904	A	G	rs961468	5	71598904	MRPS27	1	3	1	0.99987	0.970021	0.0299789	-0.00871522	0.0414655	-0.21018	0.833537	-0.0120425	0.0407413	-0.295584	0.767562	0.294552	1.34252	0.137936	2.13543	0.032726	0.238452	1.26928	0.144418	1.65112	0.0987131
1543	5:71599027	A	G	rs2008561	5	71599027	MRPS27	1	3	1	0.97807	0.967939	0.0320613	-0.0127462	0.0404677	-0.314973	0.752798	-0.0166122	0.0397255	-0.418175	0.675841	0.332795	1.39486	0.13665	2.43539	0.0148759	0.278853	1.32161	0.142672	1.95451	0.0506408
1544	5:71599205	C	T	rs961466	5	71599205	MRPS27	2	4	1	0.99965	0.970811	0.0291891	-0.00287947	0.0421578	-0.0683021	0.945548	-0.00761889	0.0414444	-0.183834	0.854153	0.308287	1.36109	0.140731	2.19062	0.0284794	0.259029	1.29567	0.147489	1.75626	0.079044
1545	5:71602647	G	A	rs13177047	5	71602647	MRPS27	3	1	1	0.96634	0.723495	0.276505	-0.0311049	0.0159608	-1.94883	0.0513808	-0.0379076	0.0156347	-2.42458	0.0153691	0.0163288	1.01646	0.0455865	0.358194	0.720198	0.00455857	1.00457	0.0486024	0.0937931	0.925274
1546	5:71603720	G	A	rs143902708	5	71603720	MRPS27	3	1	1	0.65075	0.990926	0.00907447	-0.133549	0.0868092	-1.53842	0.124019	-0.132019	0.0852077	-1.54938	0.121368	-0.0649712	0.937094	0.236255	-0.275005	0.783312	-0.104206	0.90104	0.243981	-0.427108	0.6693
1547	5:71603898	A	G	rs73761758	5	71603898	MRPS27	1	3	1	0.99871	0.970849	0.0291514	-0.00199981	0.0421858	-0.0474048	0.962193	-0.00695929	0.041474	-0.167799	0.86675	0.307558	1.3601	0.140775	2.18475	0.0289071	0.257772	1.29404	0.147577	1.74669	0.0806905
1548	5:71604266	T	C	rs116149298	5	71604266	MRPS27	4	2	1	0.94261	0.994752	0.00524846	0.107267	0.0976252	1.09876	0.271934	0.148838	0.0956604	1.5559	0.119809	0.736653	2.08893	0.400889	1.83755	0.0661292	0.535591	1.70846	0.401585	1.33369	0.182305
1549	5:71604355	C	G	rs73761759	5	71604355	MRPS27	2	3	1	0.96223	0.960971	0.0390286	0.00855915	0.0369851	0.231421	0.816999	-0.0109867	0.0362731	-0.30289	0.761989	0.153762	1.16621	0.11441	1.34395	0.178965	0.0661841	1.06842	0.118084	0.560483	0.57515
1550	5:71604402	C	T	rs115157822	5	71604402	MRPS27	2	4	1	0.99858	0.970855	0.0291449	-0.0018305	0.0421904	-0.0433867	0.965395	-0.00683141	0.0414789	-0.164696	0.869192	0.307419	1.35991	0.140781	2.18367	0.0289864	0.257523	1.29372	0.14759	1.74485	0.0810111
1551	5:71605186	G	A	rs10474657	5	71605186	MRPS27	3	1	1	0.99179	0.86949	0.13051	-0.025252	0.0208438	-1.21149	0.225775	-0.0448827	0.0204377	-2.19608	0.0281424	-0.000320122	0.99968	0.0588356	-0.00544095	0.995659	-0.0334621	0.967092	0.0632995	-0.528631	0.597061
1552	5:71605853	G	C	rs12513776	5	71605853	MRPS27	2	3	1	0.95462	0.634667	0.365333	0.041819	0.0147653	2.83225	0.00464372	0.045431	0.0144121	3.15228	0.00163173	-0.0284407	0.97196	0.0417469	-0.681265	0.495704	-0.0290295	0.971388	0.0443622	-0.654375	0.512871
1553	5:71606234	G	C	rs149881465	5	71606234	MRPS27	3	2	1	0.88925	0.977691	0.0223093	-0.00607894	0.0498657	-0.121906	0.902979	0.00905218	0.0481658	0.187938	0.850935	-0.0249577	0.975351	0.14098	-0.17703	0.859484	-0.0307002	0.969766	0.143639	-0.213732	0.830756
1554	5:71607366	G	T	rs112784787	5	71607366	MRPS27	3	4	1	0.90483	0.972352	0.0276479	-0.0325265	0.0445103	-0.730765	0.464963	-0.00885663	0.0437856	-0.202273	0.839714	0.221009	1.24733	0.135599	1.62987	0.10313	0.240281	1.27161	0.14284	1.68218	0.0925346
1555	5:71607568	G	A	rs114986053	5	71607568	MRPS27	3	1	1	0.93881	0.990844	0.00915606	0.0875448	0.0810593	1.08001	0.280199	-0.02089	0.0783796	-0.266524	0.789849	0.466484	1.59438	0.282863	1.64915	0.0991169	0.539626	1.71536	0.309311	1.74461	0.0810532
1556	5:71607874	G	A	rs61409783	5	71607874	MRPS27	3	1	1	0.98135	0.961638	0.0383619	0.0179566	0.0375245	0.478531	0.632297	-0.00939958	0.0367617	-0.255689	0.798204	0.340211	1.40524	0.126464	2.69017	0.00714149	0.313967	1.36885	0.13308	2.35923	0.0183127
1557	5:71608114	A	T	rs904719	5	71608114	MRPS27	4	1	1	0.92808	0.730947	0.269053	0.0441443	0.0162402	2.7182	0.0065902	0.0489226	0.015848	3.08699	0.00203546	0.0146689	1.01478	0.0460619	0.31846	0.750136	0.00390866	1.00392	0.0487392	0.0801953	0.936082
1558	5:71609959	A	G	rs41271119	5	71609959	MRPS27	1	3	1	0.51205	0.976105	0.0238952	0.0284304	0.0652759	0.435542	0.663191	0.00684214	0.0639087	0.107061	0.914746	-0.228958	0.795362	0.170168	-1.34549	0.178468	-0.142574	0.867123	0.177005	-0.805483	0.420541
1559	5:71611383	C	T	rs142148771	5	71611383	MRPS27	2	4	1	0.53537	0.980762	0.0192378	0.0457955	0.0685631	0.667932	0.504213	0.0518442	0.0682103	0.760064	0.44726	-0.00520019	0.994813	0.192784	-0.0269742	0.97848	0.0406725	1.04151	0.21279	0.191139	0.848417
1560	5:71611741	A	C	rs192491698	5	71611741	MRPS27	1	2	1	0.58077	0.98413	0.0158701	-0.0710673	0.0738625	-0.962157	0.336025	-0.0755774	0.071469	-1.05749	0.290353	-0.0135452	0.986546	0.206202	-0.0656891	0.947625	-0.134017	0.874575	0.209999	-0.638177	0.523358
1561	5:71612416	G	A	rs73109209	5	71612416	MRPS27	3	1	1	0.96289	0.96729	0.0327099	0.0202224	0.0404637	0.499766	0.617265	0.0182067	0.039696	0.458653	0.646508	0.299962	1.34981	0.134359	2.23255	0.025579	0.250314	1.28443	0.140962	1.77576	0.0757728
1562	5:71612651	G	A	rs10071619	5	71612651	MRPS27	3	1	1	0.97676	0.806433	0.193567	-0.019364	0.0179222	-1.08045	0.280004	-0.0282091	0.0175417	-1.60812	0.107887	-0.0275035	0.972871	0.0506368	-0.543153	0.587024	-0.034341	0.966242	0.0544369	-0.630841	0.528144
1563	5:71613432	T	C	rs7707894	5	71613432	MRPS27	4	2	1	0.98017	0.968977	0.0310228	-0.00444495	0.0412354	-0.107795	0.914164	-0.00833451	0.0405109	-0.205735	0.837008	0.307906	1.36057	0.137895	2.2329	0.0255555	0.250456	1.28461	0.144373	1.73478	0.0827793
1564	5:71613597	C	T	rs191716213	5	71613597	MRPS27	2	4	1	0.77252	0.992513	0.00748664	-0.0107847	0.0937281	-0.115064	0.9084	0.000873191	0.0917658	0.00951543	0.992408	-0.214756	0.806738	0.238366	-0.900952	0.367614	-0.329979	0.718939	0.248531	-1.32772	0.184271
[truncated: 2,135 more rows]
